# Supplementary material for: Regulation of Proteome Maintenance Gene Expression by Activators of Peroxisome Proliferator-Activated Receptor α
Source: PPAR Res. 2011 Jan 17;2010:727194. doi: 10.1155/2010/727194 (PMC3026993; doi:10.1155/2010/727194)
Supplement: Supplementary file 1 — Supplemental File 1. Proteome maintenance genes from rats examined in this study. Excel worksheet with genes altered by one or more of the indicated treatments. Information about the genes is included including fold-changes. Supplemental File 2. Proteome maintenance genes from mice examined in this study. Excel worksheet with genes altered by one or more of the indicated treatments. Information about the genes is included including fold-changes. [file 727194.f1.xls]

## Sheet: Supp File 1
230_2 probe set id	Probe Set ID U34A	230_2 probe set id	On the 230A array?	Transcript ID(Array Design)	Target Description	Representative Public ID	Archival UniGene Cluster	UniGene ID	Alignments	Gene Title	Gene Symbol	WY, 1d	WY, 3d	WY, 7d	PFOA, males, 0.05	PFOS, males, 0.05	DEHP, 4H	DEHP, 1D	DEHP, 2D	VPA, 4H	VPA, 1D	VPA, 2D	CLO, 4H	CLO, 1D	CLO, 2D
1368852_at	rc_AA800551_at	1368852_at	Yes	rc_AA800551	rc_AA800551 EST190048 Rattus norvegicus cDNA, 3' end /clone=RLUAB30 /clone_end=3' /gb=AA800551 /gi=2863506 /ug=Rn.17543 /len=572	AA800551	Rn.17543	Rn.64562	chr5:58111777-58112350 (+) // 94.93 // q22	DnaJ (Hsp40) homolog, subfamily A, member 1	Dnaja1	0	0	0	2.899	0	0	0	0	0	1.78	2.032	1.869	0	2
1398819_at	U53922_at	1398819_at	Yes	U53922	U53922 Rattus norvegicus DnaJ-like protein (RDJ1) mRNA, complete cds /cds=(121,1314) /gb=U53922 /gi=1294829 /ug=Rn.10276 /len=1610	U53922	Rn.10276	Rn.64562	chr5:58100793-58111705 (+) // 100.0 // q22	DnaJ (Hsp40) homolog, subfamily A, member 1	Dnaja1	0	0	0	1.992	0	0	0	0	0	0	0	0	0	0
1387780_at	rc_AI170685_g_at	1387780_at	Yes	rc_AI170685	rc_AI170685 EST216621 Rattus norvegicus cDNA, 3' end /clone=RMUAZ92 /clone_end=3' /gb=AI170685 /gi=3710725 /ug=Rn.3904 /len=648	AI170685	Rn.3904	Rn.3904	chr19:22871192-22871840 (+) // 100.0 // q11 /// chr4:159385139-159385784 (-) // 96.91 // q42	DnaJ (Hsp40) homolog, subfamily A, member 2	Dnaja2	0	0	0	2.066	1.823	0	0	0	0	0	1.5	0	0	0
1387780_at	rc_AI170685_at	1387780_at	Yes	rc_AI170685	rc_AI170685 EST216621 Rattus norvegicus cDNA, 3' end /clone=RMUAZ92 /clone_end=3' /gb=AI170685 /gi=3710725 /ug=Rn.3904 /len=648	AI170685	Rn.3904	Rn.3904	chr19:22871192-22871840 (+) // 100.0 // q11 /// chr4:159385139-159385784 (-) // 96.91 // q42	DnaJ (Hsp40) homolog, subfamily A, member 2	Dnaja2	0	0	0	2.066	1.823	0	0	0	0	0	0	0	0	0
0	U95727_at	0	No	U95727	U95727 RNU95727 Rattus norvegicus DnaJ homolog 2 mRNA, complete cds	U95727	---	Rn.3904	chr19:22853667-22871487 (+) // 99.74 // q11 /// chr4:159385497-159401111 (-) // 91.96 // q42	DnaJ (Hsp40) homolog, subfamily A, member 2	Dnaja2						0	0	0	0	0	1.66	0	0	0
0	AA848268_at	0	No	AA848268	AA848268 EST191028 Normalized rat heart, Bento Soares Rattus sp. cDNA clone RHEAC66 5' end similar to DnaJ protein homolog 2, mRNA sequence [Rattus sp.]	AA848268	---	Rn.198815	chr1:28058760-28059185 (+) // 96.51 // p11 /// chr8:58262180-58266349 (+) // 99.53 // q24	DnaJ (Hsp40) homolog, subfamily A, member 4	Dnaja4						0	0	0	0	2.299	1.818	0	0	0
1383302_at	rc_AA859648_at	1383302_at	Yes	rc_AA859648	rc_AA859648 UI-R-E0-bs-b-01-0-UI.s1 UI-R-E0 Rattus norvegicus cDNA clone UI-R-E0-bs-b-01-0-UI 3' similar to dbj|D85429|D85429 Human DNA for heat shock protein 40, complete cds, mRNA sequence [Rattus norvegicus]	AA859648	---	Rn.128947	chr19:26214667-26214933 (-) // 93.99 // q11	DnaJ (Hsp40) homolog, subfamily B, member 1 (predicted)	Dnajb1_predicted	2.081	0	2.27636	8.881	0	0	0	1.671	0	0	0	0	0	0
1388722_at	rc_AA945704_at	1388722_at	Yes	rc_AA945704	rc_AA945704 EST201203 Rattus norvegicus cDNA, 3' end /clone=RLUAS15 /clone_end=3' /gb=AA945704 /gi=3105620 /ug=Rn.7896 /len=520	AA945704	Rn.7896	Rn.128947	chr19:26213754-26214272 (-) // 95.0 // q11	DnaJ (Hsp40) homolog, subfamily B, member 1 (predicted)	Dnajb1_predicted	0	0	0	8.956	0	0	0	0	0	0	0	0	0	0
1387116_at	rc_AI011998_at	1387116_at	Yes	rc_AI011998	rc_AI011998 EST206449 Rattus norvegicus cDNA, 3' end /clone=RPLAR43 /clone_end=3' /gb=AI011998 /ug=Rn.11296 /len=495	AI011998	Rn.11296	Rn.29778	chr6:63583060-63583555 (-) // 100.0 // q21	DnaJ (Hsp40) homolog, subfamily B, member 9	Dnajb9	0	0	0	1.836	0	0	2.084	0	0	0	0	0	0	0
1388850_at	rc_AA944397_at	1388850_at	Yes	rc_AA944397	rc_AA944397 EST199896 Rattus norvegicus cDNA, 3' end /clone=REMAG54 /clone_end=3' /gb=AA944397 /gi=3104313 /ug=Rn.5916 /len=542	AA944397	Rn.5916	Rn.119867	chr1:12903922-12904465 (+) // 93.91 // p12 /// chr6:147400766-147401305 (+) // 91.88 // q33 /// chr4:152831847-152832388 (+) // 95.02 // q42 /// chr1:86446915-86447455 (-) // 90.59 // q21 /// chrX:31839593-31840135 (-) // 91.33 // q14 /// chr13:22887860-22888391 (-) // 96.86 // p12 /// chr13:78602737-78603278 (-) // 95.02 // q22 /// chr6:135417109-135418244 (-) // 99.82 // q32 /// chrUn:42220866-…	heat shock protein 90, alpha (cytosolic), class A member 1	Hsp90aa1	7.026	4.59188	5.20256	4.169	0	0	2.283	3.174	0	1.557	1.532	-1.938	1.588	0
1372701_at	rc_AI176546_at	1372701_at	Yes	rc_AI176546	rc_AI176546 EST220133 Rattus norvegicus cDNA, 3' end /clone=ROVBT45 /clone_end=3' /gb=AI176546 /ug=Rn.3277 /len=678	AI176546	Rn.3277	Rn.119867	chr2_random:635599-636267 (+) // 92.92 // /// chr1:12905282-12905940 (+) // 90.12 // p12 /// chr4:152833829-152834500 (+) // 94.69 // q42 /// chrX:31835333-31836001 (-) // 91.45 // q14 /// chr13:22885851-22886513 (-) // 94.25 // p12 /// chr6:135413620-135414252 (-) // 93.22 // q32 /// chr18:68874357-68875024 (-) // 90.86 // q12.2 /// chrUn:42218876-42219553 (-) // 94.99 // /// chr5:145206359-1452…	heat shock protein 90, alpha (cytosolic), class A member 1	Hsp90aa1	2.278	1.58656	1.99926	3.477	2.121	0	1.517	1.716	0	0	0	-1.611	0	0
1385541_at	rc_AA819776_f_at	1385541_at	Yes	rc_AA819776	rc_AA819776 UI-R-A0-ap-h-07-0-UI.s1 UI-R-A0 Rattus norvegicus cDNA clone UI-R-A0-ap-h-07-0-UI 3' similar to gb|J04633|MUSHSP86A Mouse heat shock protein 86 mRNA, complete cds, and 28S ribosomal RNA, partial sequence, mRNA sequence [Rattus norvegicus]	AA819776	---	Rn.119867	chr4:152832274-152832402 (+) // 71.03 // q42 /// chr13:78602706-78602851 (-) // 81.38 // q22	heat shock protein 90, alpha (cytosolic), class A member 1 /// similar to heat shock protein 1, alpha	Hsp90aa1 /// LOC498264 /// LOC500299 /// LOC691091	0	0	0	0	0	0	0	2.131	0	0	0	0	0	0
1375335_at	rc_AI008074_s_at	1375335_at	Yes	rc_AI008074	rc_AI008074 EST202525 Rattus norvegicus cDNA, 3' end /clone=REMAS59 /clone_end=3' /gb=AI008074 /ug=Rn.787 /len=493	AI008074	Rn.787	Rn.98667	chr2:170299766-170300251 (+) // 68.76 // q32 /// chr9:11035231-11036206 (+) // 89.66 // q12 /// chrX:81944866-81945356 (+) // 85.6 // q31 /// chrX:141823494-141823976 (+) // 67.95 // q36 /// chr19:34282096-34282582 (+) // 66.94 // q11 /// chr3:36634234-36634720 (+) // 84.38 // q12 /// chr2:223130849-223131341 (-) // 86.21 // q42 /// chr1:106348314-106348801 (-) // 65.52 // q22 /// chr9:42476310-4…	heat shock protein 90kDa alpha (cytosolic), class B member 1	Hsp90ab1	2.268	2.20433	3.19853	2.033	0	0	1.684	1.88	0	1.622	0	0	1.525	0
1375336_at	S45392_at	1375336_at	Yes	S45392	S45392 heat shock protein 90 [rats, brain, mRNA, 2524 nt]	S45392	---	Rn.98667	chr2:170299423-170308293 (+) // 83.91 // q32 /// chr3:36633865-36636372 (+) // 92.35 // q12 /// chr9:11033464-11038998 (+) // 94.77 // q12 /// chr19:34281738-34284221 (+) // 83.44 // q11 /// chr1:106346670-106349146 (-) // 83.95 // q22 /// chr9:42474658-42477141 (-) // 91.28 // q22	heat shock protein 90kDa alpha (cytosolic), class B member 1	Hsp90ab1	1.623	0	1.60652	2.123	0	0	1.624	1.534	0	0	0	0	1.571	0
1375336_at	rc_AI007820_s_at	1375336_at	Yes	rc_AI007820	rc_AI007820 EST202271 Rattus norvegicus cDNA, 3' end /clone=RBRAV35 /clone_end=3' /gb=AI007820 /ug=Rn.787 /len=577	AI007820	Rn.787	Rn.98667	chr3:36635832-36636372 (+) // 87.35 // q12	heat shock protein 90kDa alpha (cytosolic), class B member 1	Hsp90ab1	1.623	0	1.60652	2.123	0	0	1.532	0	0	0	0	0	0	0
1368247_at	L16764_s_at	1368247_at	Yes	L16764	L16764 RATHSP70A Rattus norvegicus heat shock protein 70 (HSP70) mRNA, complete cds	L16764	---	Rn.1950	chr20:3955606-3958061 (+) // 99.31 // p12	heat shock 70kD protein 1A /// heat shock 70kD protein 1B (mapped)	Hspa1a /// Hspa1b	0	0	0	10.16	0	0	0	4.643	2.323	2.063	3.539	0	0	0
0	Z27118cds_s_at	0	No	Z27118cds	Z27118cds RRHSP70 R.rattus mRNA for heat shock protein 70	Z27118	---	Rn.1950	chr20:3955879-3957244 (+) // 98.61 // p12	heat shock 70kD protein 1A /// heat shock 70kD protein 1B (mapped)	Hspa1a /// Hspa1b						0	0	13.427	0	2.607	3.745	0	0	0
1370912_at	Z75029_s_at	1370912_at	Yes	Z75029	Z75029 R.norvegicus hsp70.2 mRNA for heat shock protein 70 /cds=(0,37) /gb=Z75029 /gi=1483577 /ug=Rn.1950 /len=707	Z75029	Rn.1950	---	---	heat shock 70kD protein 1B (mapped)	Hspa1b	0	0	0	16.186	0	0	0	0	2.917	5.674	6.666	0	0	0
1370344_at	AF077354_at	1370344_at	Yes	AF077354	AF077354 Rattus norvegicus ischemia responsive 94 kDa protein (irp94) mRNA, complete cds	AF077354	---	Rn.163092	chr10:38705628-38749058 (-) // 99.96 // q22	heat shock protein 4	Hspa4	0	0	0	0	0	0	0	0	0	4.24	3.821	0	0	0
1370344_at	AF077354_g_at	1370344_at	Yes	AF077354	AF077354 Rattus norvegicus ischemia responsive 94 kDa protein (irp94) mRNA, complete cds	AF077354	---	Rn.163092	chr10:38705628-38749058 (-) // 99.96 // q22	heat shock protein 4	Hspa4	0	0	0	0	0	0	0	0	0	2.844	0	0	0	0
0	S63521_i_at	0	No	S63521	S63521 glucose-regulated protein GRP78 [rats, thyroid gland, mRNA, 1343 nt]	S63521	---	Rn.11088	chr3:13785964-13788077 (+) // 95.46 // p11	heat shock protein 5	Hspa5						0	0	0	0	0	0	-2.296	-2.955	-1.617
1370283_at	M14050_s_at	1370283_at	Yes	M14050	M14050 Rat immunoglobulin heavy chain binding protein (BiP) mRNA, complete cds /cds=(57,2021) /gb=M14050 /gi=203150 /ug=Rn.11088 /len=2383	M14050	Rn.11088	Rn.11088	chr3:13783824-13788022 (+) // 100.0 // p11	heat shock protein 5	Hspa5	0	0	0	0	0	0	1.951	0	0	0	0	-1.758	-2.518	-1.532
1398240_at	M11942_s_at	1398240_at	Yes	M11942	M11942 RATHSPA Rat 70 kd heat-shock-like protein mRNA, complete cds	M11942	---	Rn.201298	chr14:103869471-103871556 (+) // 97.88 // q22 /// chr14_random:1717644-1719702 (+) // 93.1 // /// chr2:170308813-170310870 (+) // 98.7 // q32 /// chr2:108278360-108280417 (+) // 96.33 // q24 /// chr18:16733099-16735169 (+) // 98.94 // p12 /// chr11:5434486-5436556 (+) // 99.66 // p12 /// chr5:85727609-85730127 (+) // 92.67 // q31 /// chr5:69304084-69305965 (+) // 87.02 // q23 /// chr1:255310592-2…	heat shock protein 8	Hspa8	0	0	1.51508	2.351	1.504	0	1.585	1.742	0	1.624	0	0	0	0
0	rc_AI234604_s_at	0	No	rc_AI234604	rc_AI234604 EST231166 Rattus norvegicus cDNA, 3' end /clone=RLUDC11 /clone_end=3' /gb=AI234604 /ug=Rn.3672 /len=454	AI234604	Rn.3672	Rn.201298	chr2:170309955-170310828 (+) // 99.34 // q32 /// chr2:108279517-108280390 (+) // 97.8 // q24 /// chr8:43786301-43787716 (+) // 97.14 // q22 /// chr11:5435642-5436515 (+) // 99.56 // p12 /// chr14:103870640-103871514 (+) // 98.24 // q22 /// chr14_random:1718809-1719661 (+) // 95.37 // /// chr17:60683427-60684295 (+) // 94.05 // q12.1 /// chr18:16734256-16735128 (+) // 98.68 // p12 /// chr20:301661…	heat shock protein 8	Hspa8						0	1.628	1.729	0	1.918	1.653	0	0	0
1370690_at	S75280_s_at	1370690_at	Yes	S75280	S75280 pre-mtHSP70=70 kda heat shock protein precursor [rats, hepatoma cells H4, mRNA Partial, 2090 nt]	S75280	---	Rn.7535	chr18:27419614-27437031 (-) // 99.52 // p12 /// chr4:186914638-186916691 (-) // 92.06 // q44	heat shock protein 9	Hspa9	0	1.9755	2.49358	0	0	0	1.666	1.545	0	1.609	1.919	0	0	0
1388851_at	S78556_g_at	1388851_at	Yes	S78556	S78556 grp75=75 kda glucose regulated protein [rats, Sprague-Dawley, brain, mRNA, 3001 nt]	S78556	---	Rn.7535	chr18:27418715-27437017 (-) // 96.63 // p12	heat shock protein 9	Hspa9	0	0	1.80244	2.042	0	0	1.576	0	0	0	0	0	0	0
1388851_at	S78556_at	1388851_at	Yes	S78556	S78556 grp75=75 kda glucose regulated protein [rats, Sprague-Dawley, brain, mRNA, 3001 nt]	S78556	---	Rn.7535	chr18:27418715-27437017 (-) // 96.63 // p12	heat shock protein 9	Hspa9	0	0	1.80244	2.042	0	0	0	0	0	0	0	0	0	0
1389930_at	rc_AA944973_at	1389930_at	Yes	rc_AA944973	rc_AA944973 EST200472 Rattus norvegicus cDNA, 3' end /clone=RLIAE20 /clone_end=3' /gb=AA944973 /ug=Rn.7535 /len=528	AA944973	Rn.7535	Rn.7535	chr4:186916091-186916617 (+) // 93.18 // q44 /// chr18:27432213-27436955 (+) // 96.02 // p12	Heat shock 70kDa protein 9A (predicted)	Hspa9a_predicted	0	0	0	2.912	0	0	0	0	0	0	0	0	0	0
1367577_at	rc_AA998683_g_at	1367577_at	Yes	rc_AA998683	rc_AA998683 UI-R-C0-ig-h-06-0-UI.s1 Rattus norvegicus cDNA, 3' end /clone=UI-R-C0-ig-h-06-0-UI /clone_end=3' /gb=AA998683 /ug=Rn.3841 /len=436	AA998683	Rn.3841	Rn.3841	chr12:21911201-21911629 (-) // 97.71 // q12	heat shock protein 1	Hspb1	3.541	5.97602	6.31014	28.35	0	0	3.528	5.086	0	5.776	14.784	0	3.765	4.506
1367577_at	rc_AI176658_s_at	1367577_at	Yes	rc_AI176658	rc_AI176658 EST220250 Rattus norvegicus cDNA, 3' end /clone=ROVBV22 /clone_end=3' /gb=AI176658 /ug=Rn.3841 /len=604	AI176658	Rn.3841	Rn.3841	chr12:21911204-21912580 (-) // 98.84 // q12	heat shock protein 1	Hspb1	3.541	5.97602	6.31014	28.35	0	0	0	2.425	0	3.115	5.853	0	2.978	3.233
0	M86389cds_s_at	0	No	M86389cds	M86389cds RATHSP27A Rat heat shock protein (Hsp27) mRNA, complete cds	M86389	---	Rn.3841	chr12:21911327-21912720 (-) // 99.68 // q12	heat shock protein 1	Hspb1						0	0	1.68	0	2.245	4.97	0	0	3.628
1386894_at	rc_AA858640_s_at	1386894_at	Yes	rc_AA858640	rc_AA858640 UI-R-E0-bq-d-08-0-UI.s1 Rattus norvegicus cDNA, 3' end /clone=UI-R-E0-bq-d-08-0-UI /clone_end=3' /gb=AA858640 /gi=2948980 /ug=Rn.221 /len=463	AA858640	Rn.221	Rn.102058	chrM:14451-14699 (+) // 53.13 //	heat shock protein 1 (chaperonin)	Hspd1	1.654	1.70586	1.71991	1.755	0	0	1.694	1.627	0	1.548	1.593	0	1.562	1.763
1386894_at	X54793_at	1386894_at	Yes	X54793	X54793 Rat liver mRNA for heat shock protein (hsp60) /cds=(6,1727) /gb=X54793 /gi=56382 /ug=Rn.221 /len=2175	X54793	Rn.221	Rn.102058	chr2:234250746-234252884 (+) // 90.67 // q43 /// chr2:220584868-220585779 (+) // 38.25 // q42 /// chr13:3553267-3555424 (+) // 91.95 // p13 /// chr14:42554401-42556569 (+) // 95.49 // p11 /// chr14:107651984-107653939 (+) // 88.37 // q22 /// chr17:58629692-58633305 (+) // 86.39 // q12.1 /// chr20:30691222-30693381 (+) // 93.01 // q11 /// chr1:179040945-179043076 (-) // 93.66 // q35 /// chr1:10395…	heat shock protein 1 (chaperonin)	Hspd1	1.654	1.70586	1.71991	1.755	0	0	1.565	0	0	0	0	0	1.533	1.575
0	U68562mRNA#2_s_at	0	No	U68562mRNA#2	U68562mRNA#2 RNU68562 Rattus norvegicus chaperonin 60 (Hsp60) and chaperonin 10 (CPN10) genes, nuclear genes encoding mitochondrial proteins, complete cds	U68562	---	Rn.102058	chr14:42554402-42556115 (+) // 62.99 // p11 /// chr17:58629693-58633069 (+) // 63.26 // q12.1 /// chr9:53884639-53895056 (-) // 99.81 // q31 /// chr14:41523334-41525055 (-) // 63.18 // p11	heat shock protein 1 (chaperonin)	Hspd1						0	1.787	1.834	0	1.683	1.757	0	2.507	2.841
1386898_at	rc_AI170613_g_at	1386898_at	Yes	rc_AI170613	rc_AI170613 EST216547 Rattus norvegicus cDNA, 3' end /clone=RMUAZ03 /clone_end=3' /gb=AI170613 /gi=3710653 /ug=Rn.1540 /len=542	AI170613	Rn.1540	Rn.106093	chr9:53895558-53898505 (+) // 98.52 // q31 /// chr10:72138306-72139032 (+) // 90.59 // q26	heat shock 10 kDa protein 1 (chaperonin 10)	Hspe1	1.963	1.64473	0	1.859	0	0	1.65	1.508	0	1.536	1.615	0	1.947	1.78
0	rc_AI170613_at	0	No	rc_AI170613	rc_AI170613 EST216547 Rattus norvegicus cDNA, 3' end /clone=RMUAZ03 /clone_end=3' /gb=AI170613 /gi=3710653 /ug=Rn.1540 /len=542	AI170613	Rn.1540	Rn.106093	chr10:72138306-72139032 (+) // 90.59 // q26 /// chr9:53895558-53898505 (+) // 98.52 // q31	heat shock 10 kDa protein 1 (chaperonin 10)	Hspe1						0	0	0	0	0	1.542	0	1.815	1.626
1388898_at	rc_AI236601_at	1388898_at	Yes	rc_AI236601	rc_AI236601 EST233163 Rattus norvegicus cDNA, 3' end /clone=ROVDI22 /clone_end=3' /gb=AI236601 /ug=Rn.2277 /len=625	AI236601	Rn.2277	Rn.37805	chr12:5810825-5811451 (+) // 99.84 // p11	heat shock 105kDa/110kDa protein 1	Hsph1	0	0	1.54307	4.578	0	0	1.873	2.147	0	2.547	0	0	0	0
0	AA108277_at	0	No	AA108277	AA108277 EST0020 rat lambda ZAPII library (C.P.Hamel) Rattus norvegicus cDNA clone pCO100 5' similar to Heat shock protein (hsp-E7I), mRNA sequence [Rattus norvegicus]	AA108277	---	Rn.37805	chr12:5801296-5803047 (+) // 95.57 // p11	heat shock 105kDa/110kDa protein 1	Hsph1						0	1.72	2.424	0	2.683	2.962	0	0	0
1368497_at	D86086_s_at	1368497_at	Yes	D86086	D86086 Rat mRNA for canalicular multispecific organic anion transporter(cMOAT), complete cds	D86086	---	Rn.10265	---	ATP-binding cassette, sub-family C (CFTR/MRP), member 2	Abcc2	-1.518	-1.5016	0	0	1.61	0	0	0	0	0	-2.385	0	0	0
1368111_at	AB000216_at	1368111_at	Yes	AB000216	AB000216 Rat mRNA for CCA3, complete cds /cds=(413,3442) /gb=AB000216 /gi=2104557 /ug=Rn.11149 /len=4514	AB000216	Rn.11149	Rn.11149	chr3:88858335-89012166 (+) // 99.89 // q32	ankyrin repeat and BTB (POZ) domain containing 2	Abtb2	0	0	0	-2.567	0	0	-2.218	0	0	0	0	0	0	0
1367617_at	M12919mRNA#2_at	1367617_at	Yes	M12919mRNA#2	M12919mRNA#2 Rat aldolase A mRNA, complete cds /cds=UNKNOWN /gb=M12919 /gi=202834 /ug=Rn.1774 /len=1442	M12919	Rn.1774	Rn.1774	chr18:30199978-30201373 (+) // 97.13 // p11 /// chr2:133014264-133015640 (-) // 93.26 // q26 /// chr1:185970657-185974568 (-) // 99.86 // q36	aldolase A	Aldoa	0	0	1.63039	3.819	0	0	2.33	1.915	1.614	1.817	1.859	0	0	1.964
1367617_at	M12919mRNA#2_g_at	1367617_at	Yes	M12919mRNA#2	M12919mRNA#2 Rat aldolase A mRNA, complete cds /cds=UNKNOWN /gb=M12919 /gi=202834 /ug=Rn.1774 /len=1442	M12919	Rn.1774	Rn.1774	chr18:30199978-30201373 (+) // 97.13 // p11 /// chr2:133014264-133015640 (-) // 93.26 // q26 /// chr1:185970657-185974568 (-) // 99.86 // q36	aldolase A	Aldoa	0	0	1.63039	3.819	0	0	1.632	0	0	1.548	0	0	0	0
0	rc_AA924326_s_at	0	No	rc_AA924326	rc_AA924326 UI-R-A1-dy-h-11-0-UI.s1 Rattus norvegicus cDNA, 3' end /clone=UI-R-A1-dy-h-11-0-UI /clone_end=3' /gb=AA924326 /gi=3071462 /ug=Rn.1774 /len=361	AA924326	Rn.1774	Rn.1774	chr18:30200062-30201373 (+) // 97.51 // p11 /// chr1:185970657-185973206 (-) // 97.51 // q36	aldolase A	Aldoa						0	2.02	1.782	2.034	2.444	2.476	0	0	2.554
1387055_at	U90829_g_at	1387055_at	Yes	U90829	U90829 RNU90829 Rattus norvegicus APP-binding protein 1 mRNA, complete cds	U90829	---	Rn.4279	chr19:382555-408667 (+) // 99.26 // p14 /// chr19:130223-139643 (+) // 49.18 // p14	amyloid beta precursor protein binding protein 1	Appbp1	0	0	0	0	0	0	1.649	0	0	0	0	0	0	0
1379303_at	rc_AA893590_at	1379303_at	Yes	rc_AA893590	rc_AA893590 EST197393 Rattus norvegicus cDNA, 3' end /clone=RPLAC32 /clone_end=3' /gb=AA893590 /gi=3020469 /ug=Rn.9570 /len=560	AA893590	Rn.9570	Rn.9570	chr8:113648677-113649237 (-) // 99.82 // q32	ariadne homolog 2 (Drosophila) (predicted)	Arih2_predicted	0	0	0	0	0	2.052	0	2.157	0	0	0	0	0	0
1369122_at	S76511_s_at	1369122_at	Yes	S76511	S76511 bax=apoptosis inducer [rats, ovary, mRNA Partial, 402 nt]	S76511	---	Rn.10668	chr10:90628213-90628614 (+) // 96.27 // q32.1 /// chr1:95933093-95937531 (-) // 99.5 // q22	Bcl2-associated X protein	Bax	0	1.87503	0	2.217	0	0	0	0	0	4.448	3.331	0	0	0
1369122_at	U59184_at	1369122_at	Yes	U59184	U59184 Rattus norvegicus Bax-alpha mRNA, partial cds /cds=(0,356) /gb=U59184 /gi=1336659 /ug=Rn.10668 /len=432	U59184	Rn.10668	Rn.10668	chr10:90628333-90628753 (+) // 94.44 // q32.1 /// chr1:95932950-95936626 (-) // 96.76 // q22	Bcl2-associated X protein	Bax	0	1.87503	0	2.217	0	0	0	0	0	0	0	0	0	0
0	U49729_at	0	No	U49729	U49729 RRU49729 Rattus rattus rBax alpha mRNA, complete cds	U49729	---	Rn.10668	chr10:90628107-90628686 (+) // 95.51 // q32.1 /// chr1:95933022-95938176 (-) // 96.03 // q22	Bcl2-associated X protein /// similar to BAX protein, cytoplasmic isoform delta	Bax /// LOC681314 /// LOC688201						0	0	0	0	2.154	1.622	0	0	0
0	M15358cds_at	0	No	M15358cds	M15358cds RATMHRTB5 Rat MHC class II RT1.B beta gene, encoding cell surface glycoprotein beta chain, exon 6	M15358	---	Rn.5892	chr20:4731824-4734695 (-) // 87.22 // p12	transporter 1, ATP-binding cassette, sub-family B (MDR/TAP) /// transporter 2, ATP-binding cassette, sub-family B (MDR/TAP) /// proteosome (prosome, macropain) subunit, beta type 9 /// similar to butyrophilin-like 8 (predicted) /// RT1 class II, locus Da /// RT1 class II, locus Db1 /// major histocompatibility complex, class II, DM beta /// major histocompatibility complex, class II, DM alpha ///…	Btnl3 /// Btnl4 /// Btnl5 /// Hla-dma /// Hla-dmb /// LOC688090 /// Psmb9 /// RGD1562488_predicted /// RT1-Ba /// RT1-Bb /// RT1-Da /// RT1-Db1 /// RT1-DOb /// Tap1 /// Tap2 /// Tesb						0	0	0	0	-4.276	0	0	0	0
0	M36151cds_s_at	0	No	M36151cds	M36151cds RATMHRT1B Rat MHC class II A-beta RT1.B-b-beta gene, partial cds	M36151	---	Rn.5892	chr20:4732801-4734695 (-) // 91.28 // p12	transporter 1, ATP-binding cassette, sub-family B (MDR/TAP) /// transporter 2, ATP-binding cassette, sub-family B (MDR/TAP) /// proteosome (prosome, macropain) subunit, beta type 9 /// similar to butyrophilin-like 8 (predicted) /// RT1 class II, locus Da /// RT1 class II, locus Db1 /// major histocompatibility complex, class II, DM beta /// major histocompatibility complex, class II, DM alpha ///…	Btnl3 /// Btnl4 /// Btnl5 /// Hla-dma /// Hla-dmb /// LOC688090 /// Psmb9 /// RGD1562488_predicted /// RT1-Ba /// RT1-Bb /// RT1-Da /// RT1-Db1 /// RT1-DOb /// Tap1 /// Tap2 /// Tesb						0	-1.592	0	0	0	0	0	0	0
1370904_at	U31598_s_at	1370904_at	Yes	U31598	U31598 RNU31598 Rattus norvegicus MHC class II-like alpha chain (RT1.DMa) mRNA, partial cds	U31598	---	Rn.5892	chr20:4844372-4845456 (-) // 98.6 // p12	transporter 1, ATP-binding cassette, sub-family B (MDR/TAP) /// transporter 2, ATP-binding cassette, sub-family B (MDR/TAP) /// proteosome (prosome, macropain) subunit, beta type 9 /// similar to butyrophilin-like 8 (predicted) /// RT1 class II, locus Da /// RT1 class II, locus Db1 /// major histocompatibility complex, class II, DM beta /// major histocompatibility complex, class II, DM alpha ///…	Btnl3 /// Btnl4 /// Btnl5 /// Hla-dma /// Hla-dmb /// Psmb9 /// RGD1562488_predicted /// RT1-Ba /// RT1-Bb /// RT1-Da /// RT1-Db1 /// RT1-DOb /// Tap1 /// Tap2 /// Tesb	0	0	-2.78197	0	0	0	0	0	0	1.842	1.7	0	0	0
1370186_at	D10757_at	1370186_at	Yes	D10757	D10757 RATPRORR12 Rat mRNA for proteasome subunit R-RING12, complete cds	D10757	---	Rn.5892	chr20:4801219-4806608 (+) // 92.73 // p12	transporter 1, ATP-binding cassette, sub-family B (MDR/TAP) /// transporter 2, ATP-binding cassette, sub-family B (MDR/TAP) /// proteosome (prosome, macropain) subunit, beta type 9 /// similar to butyrophilin-like 8 (predicted) /// RT1 class II, locus Da /// RT1 class II, locus Db1 /// major histocompatibility complex, class II, DM beta /// major histocompatibility complex, class II, DM alpha ///…	Btnl3 /// Btnl4 /// Btnl5 /// Hla-dma /// Hla-dmb /// Psmb9 /// RGD1562488_predicted /// RT1-Ba /// RT1-Bb /// RT1-Da /// RT1-Db1 /// RT1-DOb /// Tap1 /// Tap2 /// Tesb	0	0	0	0	0	0	-1.968	-1.502	0	0	-1.559	0	0	0
1370883_at	M15562_g_at	1370883_at	Yes	M15562	M15562 Rat MHC class II RT1.u-D-alpha chain mRNA, 3' end /cds=(0,437) /gb=M15562 /gi=205435 /ug=Rn.4200 /len=805	M15562	Rn.4200	Rn.5892	chr20:4639322-4641282 (+) // 98.39 // p12	transporter 1, ATP-binding cassette, sub-family B (MDR/TAP) /// transporter 2, ATP-binding cassette, sub-family B (MDR/TAP) /// proteosome (prosome, macropain) subunit, beta type 9 /// similar to butyrophilin-like 8 (predicted) /// RT1 class II, locus Da /// RT1 class II, locus Db1 /// major histocompatibility complex, class II, DM beta /// major histocompatibility complex, class II, DM alpha ///…	Btnl3 /// Btnl4 /// Btnl5 /// Hla-dma /// Hla-dmb /// Psmb9 /// RGD1562488_predicted /// RT1-Ba /// RT1-Bb /// RT1-Da /// RT1-Db1 /// RT1-DOb /// Tap1 /// Tap2 /// Tesb	0	0	-1.83518	0	0	0	0	0	0	0	0	0	0	0
1371033_at	X56596_at	1371033_at	Yes	X56596	X56596 Rat mRNA for MHC class II antigen RT1.B-1 beta-chain /cds=(7,798) /gb=X56596 /gi=57152 /ug=Rn.20089 /len=1374	X56596	Rn.20089	Rn.5892	chr20:4730635-4736140 (-) // 98.18 // p12	transporter 1, ATP-binding cassette, sub-family B (MDR/TAP) /// transporter 2, ATP-binding cassette, sub-family B (MDR/TAP) /// proteosome (prosome, macropain) subunit, beta type 9 /// similar to butyrophilin-like 8 (predicted) /// RT1 class II, locus Da /// RT1 class II, locus Db1 /// major histocompatibility complex, class II, DM beta /// major histocompatibility complex, class II, DM alpha ///…	Btnl3 /// Btnl4 /// Btnl5 /// Hla-dma /// Hla-dmb /// Psmb9 /// RGD1562488_predicted /// RT1-Ba /// RT1-Bb /// RT1-Da /// RT1-Db1 /// RT1-DOb /// Tap1 /// Tap2 /// Tesb	0	-19.1388	0	0	0	0	0	0	0	0	0	0	0	0
1388149_at	X57523_g_at	1388149_at	Yes	X57523	X57523 R.norvegicus mtp1 mRNA /cds=(0,2224) /gb=X57523 /gi=56716 /ug=Rn.10763 /len=2664	X57523	Rn.10763	Rn.5892	chr20:4790363-4800718 (-) // 99.29 // p12	transporter 1, ATP-binding cassette, sub-family B (MDR/TAP) /// transporter 2, ATP-binding cassette, sub-family B (MDR/TAP) /// proteosome (prosome, macropain) subunit, beta type 9 /// similar to butyrophilin-like 8 (predicted) /// RT1 class II, locus Da /// RT1 class II, locus Db1 /// major histocompatibility complex, class II, DM beta /// major histocompatibility complex, class II, DM alpha ///…	Btnl3 /// Btnl4 /// Btnl5 /// Hla-dma /// Hla-dmb /// Psmb9 /// RGD1562488_predicted /// RT1-Ba /// RT1-Bb /// RT1-Da /// RT1-Db1 /// RT1-DOb /// Tap1 /// Tap2 /// Tesb	0	0	0	0	0	0	-2.005	0	0	0	-2.294	0	0	0
1368732_at	X63854_at	1368732_at	Yes	X63854	X63854 Rat mRNA for transporter polypeptide mtp2 /cds=(89,2200) /gb=X63854 /gi=56718 /ug=Rn.10372 /len=2426	X63854	Rn.10372	Rn.5892	chr20:4770445-4784488 (-) // 95.09 // p12	transporter 1, ATP-binding cassette, sub-family B (MDR/TAP) /// transporter 2, ATP-binding cassette, sub-family B (MDR/TAP) /// proteosome (prosome, macropain) subunit, beta type 9 /// similar to butyrophilin-like 8 (predicted) /// RT1 class II, locus Da /// RT1 class II, locus Db1 /// major histocompatibility complex, class II, DM beta /// major histocompatibility complex, class II, DM alpha ///…	Btnl3 /// Btnl4 /// Btnl5 /// Hla-dma /// Hla-dmb /// Psmb9 /// RGD1562488_predicted /// RT1-Ba /// RT1-Bb /// RT1-Da /// RT1-Db1 /// RT1-DOb /// Tap1 /// Tap2 /// Tesb	0	0	0	0	0	0	0	0	0	1.951	0	0	0	0
0	U31599_at	0	No	U31599	U31599 RNU31599 Rattus norvegicus MHC class II-like beta chain (RT1.DMb) mRNA, partial cds	U31599	---	Rn.5892	chr20:4832174-4834301 (-) // 98.59 // p12	transporter 1, ATP-binding cassette, sub-family B (MDR/TAP) /// transporter 2, ATP-binding cassette, sub-family B (MDR/TAP) /// proteosome (prosome, macropain) subunit, beta type 9 /// similar to butyrophilin-like 8 (predicted) /// RT1 class II, locus Da /// RT1 class II, locus Db1 /// major histocompatibility complex, class II, DM beta /// major histocompatibility complex, class II, DM alpha ///…	Btnl3 /// Btnl4 /// Btnl5 /// Hla-dma /// Hla-dmb /// Psmb9 /// RGD1562488_predicted /// RT1-Ba /// RT1-Bb /// RT1-Da /// RT1-Db1 /// RT1-DOb /// Tap1 /// Tap2 /// Tesb						0	0	0	0	1.713	0	0	0	0
0	U31599_g_at	0	No	U31599	U31599 RNU31599 Rattus norvegicus MHC class II-like beta chain (RT1.DMb) mRNA, partial cds	U31599	---	Rn.5892	chr20:4832174-4834301 (-) // 98.59 // p12	transporter 1, ATP-binding cassette, sub-family B (MDR/TAP) /// transporter 2, ATP-binding cassette, sub-family B (MDR/TAP) /// proteosome (prosome, macropain) subunit, beta type 9 /// similar to butyrophilin-like 8 (predicted) /// RT1 class II, locus Da /// RT1 class II, locus Db1 /// major histocompatibility complex, class II, DM beta /// major histocompatibility complex, class II, DM alpha ///…	Btnl3 /// Btnl4 /// Btnl5 /// Hla-dma /// Hla-dmb /// Psmb9 /// RGD1562488_predicted /// RT1-Ba /// RT1-Bb /// RT1-Da /// RT1-Db1 /// RT1-DOb /// Tap1 /// Tap2 /// Tesb						0	0	0	0	7.011	0	0	0	0
0	X07551cds_s_at	0	No	X07551cds	X07551cds RNRT1BA2 Rat MHC RT1.B-alpha gene for class II antigen exons 2-5	X07551	---	Rn.5892	chr20:4700795-4702150 (+) // 93.15 // p12	transporter 1, ATP-binding cassette, sub-family B (MDR/TAP) /// transporter 2, ATP-binding cassette, sub-family B (MDR/TAP) /// proteosome (prosome, macropain) subunit, beta type 9 /// similar to butyrophilin-like 8 (predicted) /// RT1 class II, locus Da /// RT1 class II, locus Db1 /// major histocompatibility complex, class II, DM beta /// major histocompatibility complex, class II, DM alpha ///…	Btnl3 /// Btnl4 /// Btnl5 /// Hla-dma /// Hla-dmb /// Psmb9 /// RGD1562488_predicted /// RT1-Ba /// RT1-Bb /// RT1-Da /// RT1-Db1 /// RT1-DOb /// Tap1 /// Tap2 /// Tesb						0	0	-1.897	0	0	0	0	0	0
1388149_at	X57523_at	1388149_at	Yes	X57523	X57523 R.norvegicus mtp1 mRNA /cds=(0,2224) /gb=X57523 /gi=56716 /ug=Rn.10763 /len=2664	X57523	Rn.10763	Rn.5892	chr20:4790363-4800718 (-) // 99.29 // p12	transporter 1, ATP-binding cassette, sub-family B (MDR/TAP) /// transporter 2, ATP-binding cassette, sub-family B (MDR/TAP) /// proteosome (prosome, macropain) subunit, beta type 9 /// similar to butyrophilin-like 8 (predicted) /// RT1 class II, locus Da /// RT1 class II, locus Db1 /// major histocompatibility complex, class II, DM beta /// major histocompatibility complex, class II, DM alpha ///…	Btnl3 /// Btnl4 /// Btnl5 /// Hla-dma /// Hla-dmb /// Psmb9 /// RGD1562488_predicted /// RT1-Ba /// RT1-Bb /// RT1-Da /// RT1-Db1 /// RT1-DOb /// Tap1 /// Tap2 /// Tesb	0	0	0	0	0	0	0	0	0	0	0	0	0	0
1398750_at	D78308_at	1398750_at	Yes	D78308	D78308 Rat mRNA for calreticulin, complete cds /cds=(15,1265) /gb=D78308 /gi=1089798 /ug=Rn.974 /len=1816	D78308	Rn.974	Rn.974	chr19:24964822-24969670 (+) // 94.99 // q11	calreticulin	Calr	0	0	0	-1.909	0	0	0	0	0	0	0	0	-1.949	0
1398750_at	D78308_g_at	1398750_at	Yes	D78308	D78308 Rat mRNA for calreticulin, complete cds /cds=(15,1265) /gb=D78308 /gi=1089798 /ug=Rn.974 /len=1816	D78308	Rn.974	Rn.974	chr19:24964822-24969670 (+) // 94.99 // q11	calreticulin	Calr	0	0	0	-1.909	0	0	0	0	0	0	0	0	-1.526	0
0	rc_AI235707_g_at	0	No	rc_AI235707	rc_AI235707 EST232269 Rattus norvegicus cDNA, 3' end /clone=ROVCW10 /clone_end=3' /gb=AI235707 /ug=Rn.1762 /len=471	AI235707	Rn.1762	Rn.1762	chr10:35852764-35853035 (-) // 56.26 // q22	calnexin	Canx						0	0	0	0	0	0	0	-1.645	-1.612
1371687_at	L18889_at	1371687_at	Yes	L18889	L18889 RATCALNEXI Rattus rattus calnexin mRNA, complete cds	L18889	---	Rn.1762	chr10:35854050-35869404 (-) // 87.61 // q22	calnexin	Canx	0	0	0	0	0	0	0	0	0	0	0	0	0	0
1371403_at	rc_AA799545_at	1371403_at	Yes	rc_AA799545	rc_AA799545 EST189042 Rattus norvegicus cDNA, 3' end /clone=RHEAC38 /clone_end=3' /gb=AA799545 /gi=2862500 /ug=Rn.6017 /len=633	AA799545	Rn.6017	Rn.203147	chr2:180432879-180434151 (+) // 97.47 // q34 /// chr19:21483303-21483921 (-) // 91.79 // p11	chaperonin subunit 3 (gamma)	Cct3	0	0	0	1.739	0	0	1.75	1.647	0	0	0	0	2.033	1.615
1377006_at	rc_AA875047_at	1377006_at	Yes	rc_AA875047	rc_AA875047 UI-R-E0-cb-d-01-0-UI.s1 Rattus norvegicus cDNA, 3' end /clone=UI-R-E0-cb-d-01-0-UI /clone_end=3' /gb=AA875047 /gi=2979995 /ug=Rn.3215 /len=534	AA875047	Rn.3215	Rn.33807	chr8:31685353-31687517 (+) // 96.44 // q13 /// chr5:241051-241594 (-) // 92.88 // q11 /// chr10:88703061-88703592 (-) // 94.94 // q32.1 /// chr12:27996345-27999994 (-) // 99.81 // q13	Chaperonin subunit 6a (zeta)	Cct6a	3.462	3.99832	6.35989	0	0	0	0	1.585	0	0	1.581	0	0	0
1370294_a_at	AF052695_at	1370294_a_at	Yes	AF052695	AF052695 Rattus norvegicus cell cycle protein p55CDC gene, complete cds /cds=(192,1691) /gb=AF052695 /gi=3088631 /ug=Rn.9262 /len=1777	AF052695	Rn.9262	Rn.9262	chr5:138913179-138916744 (-) // 85.09 // q36	cell division cycle 20 homolog (S. cerevisiae)	Cdc20	5.846	7.56736	0	0	0	0	0	0	0	0	0	0	0	0
1388400_at	rc_AA799788_s_at	1388400_at	Yes	rc_AA799788	rc_AA799788 EST189285 Rattus norvegicus cDNA, 3' end /clone=RHEAF35 /clone_end=3' /gb=AA799788 /gi=2862743 /ug=Rn.2427 /len=586	AA799788	Rn.2427	Rn.2427	chr7:11534543-11537341 (-) // 99.83 // q11	cell division cycle 34 homolog (S. cerevisiae) (predicted)	Cdc34_predicted	0	0	0	1.573	0	0	1.839	1.646	0	2.147	1.703	0	0	0
1371278_at	L38482_g_at	1371278_at	Yes	L38482	L38482 Rattus norvegicus serine protease gene, complete cds /cds=(0,401) /gb=L38482 /gi=1020080 /ug=Rn.2427 /len=402	L38482	Rn.2427	Rn.2427	chr7:11536994-11537397 (-) // 99.5 // q11	cell division cycle 34 homolog (S. cerevisiae) (predicted)	Cdc34_predicted	0	0	0	0	0	0	2.074	1.918	0	3.178	0	0	0	0
1388233_at	AF065161_at	1388233_at	Yes	AF065161	AF065161 Rattus norvegicus cytokine-inducible SH2-containing protein mRNA, partial cds /cds=(0,770) /gb=AF065161 /gi=3158431 /ug=Rn.14523 /len=803	AF065161	Rn.14523	Rn.14523	chr8:112544036-112545045 (+) // 97.38 // q32	cytokine inducible SH2-containing protein	Cish	0	0	0	0	0	0	-1.922	0	0	0	0	0	0	0
1367784_a_at	M64733mRNA_s_at	1367784_a_at	Yes	M64733mRNA	M64733mRNA RATTRPM2B Rat TRPM-2 gene, complete cds	M64733	---	Rn.1780	chr15:45392613-45405317 (+) // 99.69 // p12	clusterin	Clu	0	0	0	0	-1.936	0	0	0	0	0	0	0	0	0
1370279_at	U47921_s_at	1370279_at	Yes	U47921	U47921 Rattus norvegicus alpha A (insert)-crystallin mRNA, complete cds /cds=(158,748) /gb=U47921 /gi=1245159 /ug=Rn.11156 /len=1271	U47921	Rn.11156	Rn.127769	---	crystallin, alpha A	Cryaa	0	0	-2.28941	-5.153	0	0	0	0	0	0	0	0	0	0
1392958_at	rc_AA891580_at	1392958_at	Yes	rc_AA891580	rc_AA891580 EST195383 Rattus norvegicus cDNA, 3' end /clone=RKIAE21 /clone_end=3' /gb=AA891580 /gi=3018459 /ug=Rn.22698 /len=486	AA891580	Rn.22698	Rn.128760	chr5:15432487-15432973 (+) // 98.35 // q12 /// chr10_random:735109-735595 (-) // 99.59 // /// chr19:19593146-19593632 (-) // 99.59 // p11	cylindromatosis (turban tumor syndrome)	Cyld	0	0	0	0	0	0	0	0	1.832	0	0	0	0	0
1387031_at	U36482_g_at	1387031_at	Yes	U36482	U36482 Rattus norvegicus endoplasmic reticulum protein ERp29 precursor, mRNA, complete cds /cds=(43,825) /gb=U36482 /gi=2317799 /ug=Rn.11262 /len=1115	U36482	Rn.11262	Rn.32904	chr12:36225081-36231355 (+) // 99.55 // q16	endoplasmic reticulum protein 29	Erp29	0	0	0	-2.108	0	0	0	1.569	0	0	0	0	0	-1.858
1387031_at	U36482_at	1387031_at	Yes	U36482	U36482 Rattus norvegicus endoplasmic reticulum protein ERp29 precursor, mRNA, complete cds /cds=(43,825) /gb=U36482 /gi=2317799 /ug=Rn.11262 /len=1115	U36482	Rn.11262	Rn.32904	chr12:36225081-36231355 (+) // 99.55 // q16	endoplasmic reticulum protein 29	Erp29	0	0	0	-2.108	0	0	0	0	0	0	0	0	0	0
1382059_at	rc_AI639506_at	1382059_at	Yes	rc_AI639506	Rat mixed-tissue library Rattus norvegicus cDNA clone rx04431 3', mRNA sequence [Rattus norvegicus]	AI639506	---	Rn.204927	chr1:5990769-5991214 (+) // 100.0 // p13 /// chr9:50165587-50166018 (+) // 92.58 // q22	F-box protein 30	Fbxo30	0	0	0	6.135	0	0	0	0	0	0	0	0	0	0
1388518_at	rc_AA799654_at	1388518_at	Yes	rc_AA799654	rc_AA799654 EST189151 Rattus norvegicus cDNA, 3' end /clone=RHEAD63 /clone_end=3' /gb=AA799654 /gi=2862609 /ug=Rn.8165 /len=520	AA799654	Rn.8165	Rn.136952	chr3:3677339-3677860 (+) // 98.08 // p13	F-box and WD-40 domain protein 5	Fbxw5	0	0	0	0	0	0	0	0	-1.899	0	0	0	0	0
1388518_at	rc_AA799654_g_at	1388518_at	Yes	rc_AA799654	rc_AA799654 EST189151 Rattus norvegicus cDNA, 3' end /clone=RHEAD63 /clone_end=3' /gb=AA799654 /gi=2862609 /ug=Rn.8165 /len=520	AA799654	Rn.8165	Rn.136952	chr3:3677339-3677860 (+) // 98.08 // p13	F-box and WD-40 domain protein 5	Fbxw5	0	0	0	0	0	0	0	0	-2.05	0	0	0	0	0
1372653_at	rc_AA875098_at	1372653_at	Yes	rc_AA875098	rc_AA875098 UI-R-E0-cf-g-10-0-UI.s1 Rattus norvegicus cDNA, 3' end /clone=UI-R-E0-cf-g-10-0-UI /clone_end=3' /gb=AA875098 /gi=2980046 /ug=Rn.3241 /len=494	AA875098	Rn.3241	Rn.100569	chr7:137490987-137493988 (-) // 99.8 // q36	FK506 binding protein 11	Fkbp11	-1.54	0	0	0	0	0	1.647	1.681	-1.731	0	0	0	0	0
1389844_at	rc_AI136977_g_at	1389844_at	Yes	rc_AI136977	rc_AI136977 UI-R-C2p-nz-f-10-0-UI.s1 Rattus norvegicus cDNA, 3' end /clone=UI-R-C2p-nz-f-10-0-UI /clone_end=3' /gb=AI136977 /ug=Rn.23741 /len=376	AI136977	Rn.23741	Rn.23741	chr4:165449231-165454464 (-) // 91.76 // q42	FK506 binding protein 4	Fkbp4	0	0	0	0	-2.186	-1.811	0	0	0	0	0	-3.045	0	0
1389844_at	rc_AI231547_at	1389844_at	Yes	rc_AI231547	rc_AI231547 EST228235 Rattus norvegicus cDNA, 3' end /clone=REMDL77 /clone_end=3' /gb=AI231547 /ug=Rn.23741 /len=542	AI231547	Rn.23741	Rn.23741	chr4:165449235-165451298 (-) // 100.0 // q42	FK506 binding protein 4	Fkbp4	0	0	0	0	-2.186	-2.212	0	0	0	0	0	-3.417	0	0
0	rc_AI136977_at	0	No	rc_AI136977	rc_AI136977 UI-R-C2p-nz-f-10-0-UI.s1 Rattus norvegicus cDNA, 3' end /clone=UI-R-C2p-nz-f-10-0-UI /clone_end=3' /gb=AI136977 /ug=Rn.23741 /len=376	AI136977	Rn.23741	Rn.23741	chr4:165449231-165454464 (-) // 91.76 // q42	FK506 binding protein 4	Fkbp4						-1.966	0	0	0	1.549	0	0	0	0
1373837_at	rc_AI230602_at	1373837_at	Yes	rc_AI230602	rc_AI230602 EST227297 Rattus norvegicus cDNA, 3' end /clone=REMCY85 /clone_end=3' /gb=AI230602 /ug=Rn.11020 /len=645	AI230602	Rn.11020	Rn.219092	chr19:17044487-17045130 (+) // 99.69 // p11	fused toes	Fts	0	0	0	2.005	0	0	0	0	0	1.841	0	0	0	0
0	rc_AI180396_at	0	No	rc_AI180396	rc_AI180396 EST224140 Rattus norvegicus cDNA, 3' end /clone=RSPCX16 /clone_end=3' /gb=AI180396 /ug=Rn.11020 /len=554	AI180396	Rn.11020	Rn.219092	chr19:17044937-17045466 (+) // 95.31 // p11	fused toes	Fts						0	0	0	0	1.511	0	0	0	0
1370904_at	Z49761_at	1370904_at	Yes	Z49761	Z49761 R.norvegicus mRNA for RT1.Ma /cds=(23,805) /gb=Z49761 /gi=1296988 /ug=Rn.11298 /len=1049	Z49761	Rn.11298	Rn.35809	chr20:4843464-4846827 (-) // 99.14 // p12	major histocompatibility complex, class II, DM alpha	Hla-dma	0	0	-2.78197	0	0	0	0	0	0	2.505	2.045	0	0	0
1370882_at	rc_AI171966_at	1370882_at	Yes	rc_AI171966	rc_AI171966 EST217960 Rattus norvegicus cDNA, 3' end /clone=RMUBT25 /clone_end=3' /gb=AI171966 /gi=3712006 /ug=Rn.5892 /len=663	AI171966	Rn.5892	Rn.5892	chr20:4829533-4832383 (-) // 99.4 // p12	major histocompatibility complex, class II, DM beta	Hla-dmb	0	0	0	0	0	0	0	0	0	1.976	0	0	0	0
1367648_at	A09811cds_s_at	1367648_at	Yes	A09811cds	A09811cds R.norvegicus mRNA for BRL-3A binding protein	A09811	---	Rn.6813	chr9:71966965-71993902 (+) // 94.78 // q33	insulin-like growth factor binding protein 2	Igfbp2	0	0	0	6.188	0	0	0	0	0	0	4.882	0	0	0
1367648_at	J04486_at	1367648_at	Yes	J04486	J04486 Rat insulin growth factor-binding protein mRNA, complete cds /cds=(263,1177) /gb=J04486 /gi=203175 /ug=Rn.6813 /len=1482	J04486	Rn.6813	Rn.6813	chr9:71966872-71994206 (+) // 84.08 // q33	insulin-like growth factor binding protein 2	Igfbp2	0	0	0	6.188	0	0	0	0	0	0	1.898	0	0	0
0	M91595exon_s_at	0	No	M91595exon	M91595exon RATILGFBPA Rattus norvegicus insulin-like growth factor binding protein-2 gene, exon 1	M91595	---	Rn.6813	chr9:71966857-71967332 (+) // 90.74 // q33	insulin-like growth factor binding protein 2	Igfbp2						0	0	0	0	3.346	6.208	0	0	0
1383906_at	rc_AI639029_s_at	1383906_at	Yes	rc_AI639029	Rat mixed-tissue library Rattus norvegicus cDNA clone rx05067 3', mRNA sequence [Rattus norvegicus]	AI639029	---	Rn.17894	chr9:35190428-35190876 (-) // 99.78 // q21	lung-inducible neuralized-related C3HC4 RING domain protein	Lincr	0	0	0	2.952	0	0	0	0	0	0	0	0	0	0
1370684_s_at	U08214_s_at	1370684_s_at	Yes	U08214	U08214 RSU08214 Rattus sp. DNA binding protein (URE-B1) mRNA, complete cds	U08214	---	Rn.12130	chrX:41393100-41397311 (+) // 60.38 // q21 /// chr8:47577856-47578735 (-) // 25.36 // q22	hypothetical protein LOC501546	LOC501546	0	0	0	0	0	0	0	0	0	0	1.571	0	0	0
1372141_at	rc_AA891049_at	1372141_at	Yes	rc_AA891049	rc_AA891049 EST194852 Rattus norvegicus cDNA, 3' end /clone=RHEAO35 /clone_end=3' /gb=AA891049 /gi=3017928 /ug=Rn.3423 /len=455	AA891049	Rn.3423	Rn.7627	chr13:87261187-87263018 (+) // 81.32 // q24	similar to Prefoldin subunit 2 /// prefoldin 2	LOC678975 /// Pfdn2	0	0	0	1.746	0	0	1.825	0	0	1.607	1.535	0	0	0
1371682_at	rc_AA891441_s_at	1371682_at	Yes	rc_AA891441	rc_AA891441 EST195244 Rattus norvegicus cDNA, 3' end /clone=RHEAU28 /clone_end=3' /gb=AA891441 /gi=3018320 /ug=Rn.3135 /len=436	AA891441	Rn.3135	Rn.3135	chr3:145760007-145760530 (+) // 98.39 // q42	microtubule-associated protein 1 light chain 3 alpha	Map1lc3a	0	0	0	1.543	0	0	0	0	0	0	1.992	0	0	0
0	U05784_s_at	0	No	U05784	U05784 Rattus norvegicus microtubule-associated proteins 1A and 1B light chain 3 subunit mRNA, complete cds /cds=(26,454) /gb=U05784 /gi=455108 /ug=Rn.883 /len=861	U05784	Rn.883	Rn.41412	chr19:51847244-51854857 (+) // 98.03 // q12	microtubule-associated protein 1 light chain 3 beta	Map1lc3b						0	0	0	2.175	2.864	3.781	1.806	0	0
0	rc_AA799508_at	0	No	rc_AA799508	rc_AA799508 EST189005 Rattus norvegicus cDNA, 3' end /clone=RHEAB91 /clone_end=3' /gb=AA799508 /gi=2862463 /ug=Rn.883 /len=709	AA799508	Rn.883	Rn.41412	chr19:51854294-51854840 (+) // 74.89 // q12	microtubule-associated protein 1 light chain 3 beta	Map1lc3b						0	0	0	1.728	0	1.884	0	0	0
1376255_at	rc_AA891302_g_at	1376255_at	Yes	rc_AA891302	rc_AA891302 EST195105 Rattus norvegicus cDNA, 3' end /clone=RHEAS20 /clone_end=3' /gb=AA891302 /gi=3018181 /ug=Rn.7275 /len=406	AA891302	Rn.7275	Rn.137063	chr1:84114403-84116015 (+) // 99.01 // q21	mitogen activated protein kinase kinase kinase kinase 1 (predicted)	Map4k1_predicted	0	0	0	0	0	0	0	-2.039	0	0	0	0	0	0
1370174_at	AF020618_g_at	1370174_at	Yes	AF020618	AF020618 Rattus norvegicus progression elevated gene 3 protein mRNA, complete cds	AF020618	---	Rn.2232	chr1:95994067-95996671 (-) // 96.72 // q22	myeloid differentiation primary response gene 116	Myd116	0	0	0	2.016	0	0	0	0	4.016	0	0	0	0	0
1370174_at	AF020618_at	1370174_at	Yes	AF020618	AF020618 Rattus norvegicus progression elevated gene 3 protein mRNA, complete cds	AF020618	---	Rn.2232	chr1:95994067-95996671 (-) // 96.72 // q22	myeloid differentiation primary response gene 116	Myd116	0	0	0	2.016	0	0	0	0	0	0	0	0	0	0
1398756_at	J04943_at	1398756_at	Yes	J04943	J04943 Rat nucleolar protein B23.2 mRNA, complete cds, clone JH2 /cds=(75,848) /gb=J04943 /gi=203077 /ug=Rn.3539 /len=1164	J04943	Rn.3539	Rn.54537	chrX:29998221-30000518 (+) // 56.87 // q14 /// chr19:22126216-22127054 (+) // 56.1 // p11 /// chr1:239098387-239099212 (-) // 54.64 // q52 /// chr10:18054688-18062696 (-) // 91.07 // q12	nucleophosmin 1	Npm1	2.047	0	1.69385	2.93	0	0	0	0	0	0	0	0	0	0
1398757_at	J03969_at	1398757_at	Yes	J03969	J03969 Rat nucleolar protein B23 mRNA, complete cds /cds=(46,924) /gb=J03969 /gi=203081 /ug=Rn.3539 /len=1232	J03969	Rn.3539	Rn.54537	chr7:5710801-5712513 (+) // 83.85 // q11 /// chrX:29998250-30000942 (+) // 84.01 // q14 /// chr19:22126252-22127475 (+) // 82.47 // p11 /// chr1:239097963-239099199 (-) // 83.28 // q52 /// chr7:3100826-3102047 (-) // 82.63 // q11 /// chr10:18051990-18062667 (-) // 91.96 // q12 /// chr18:52901461-52902214 (-) // 55.19 // q12.1 /// chr6:46302742-46303952 (-) // 85.31 // q16 /// chr16:29088494-29089…	nucleophosmin 1	Npm1	0	0	1.58317	1.84	0	0	0	0	0	0	0	0	0	0
1367919_at	Y00826_at	1367919_at	Yes	Y00826	Y00826 Rat mRNA for integral membrane glycoprotein gp210 /cds=(30,5690) /gb=Y00826 /gi=56462 /ug=Rn.3189 /len=6942	Y00826	Rn.3189	Rn.3189	chr4:125189611-125285493 (-) // 98.17 // q34	nucleoporin 210	Nup210	1.526	0	0	0	0	0	0	0	-1.924	0	0	0	0	0
1387499_a_at	L15354_s_at	1387499_a_at	Yes	L15354	L15354 RATPHLPA Rat phosducin-like protein (PhLP) mRNA, complete cds	L15354	---	Rn.51153	chr3:17107428-17116454 (-) // 82.51 // q11 /// chr3:16856948-16865108 (-) // 78.21 // q11	phosducin-like	Pdcl	0	0	0	0	0	0	0	0	0	1.528	1.805	0	0	0
1370859_at	rc_AA892532_at	1370859_at	Yes	rc_AA892532	rc_AA892532 EST196335 Rattus norvegicus cDNA, 3' end /clone=RKIAS56 /clone_end=3' /gb=AA892532 /gi=3019411 /ug=Rn.2685 /len=572	AA892532	Rn.2685	Rn.2685	chr6_random:623725-626563 (+) // 100.0 //	protein disulfide isomerase associated 6	Pdia6	-1.522	0	0	-1.714	0	0	0	0	0	-1.712	-1.793	0	-2.367	-1.845
1370196_at	AF032872_at	1370196_at	Yes	AF032872	AF032872 Rattus norvegicus potassium channel regulatory protein KChAP mRNA, complete cds /cds=(219,1943) /gb=AF032872 /gi=3127050 /ug=Rn.14548 /len=2905	AF032872	Rn.14548	Rn.14548	chr2:191499056-191507221 (+) // 99.76 // q34	protein inhibitor of activated STAT 3	Pias3	0	0	0	0	0	0	0	0	1.875	1.649	0	0	0	0
1387903_at	D32249_s_at	1387903_at	Yes	D32249	D32249 RATNDAP1 Rattus rattus mRNA for neurodegeneration associated protein 1, complete cds	D32249	---	Rn.18446	chr9:103002779-103054007 (-) // 93.97 // q37	praja 2, RING-H2 motif containing	Pja2	0	0	0	0	0	0	1.628	0	0	0	0	0	0	0
1369934_at	AF071225_at	1369934_at	Yes	AF071225	AF071225 Rattus norvegicus cyclophilin B mRNA, complete cds	AF071225	---	Rn.1893	chr8:70343462-70349320 (+) // 99.76 // q24	peptidylprolyl isomerase B	Ppib	0	0	0	0	0	0	0	0	0	0	0	0	-1.619	0
1369934_at	rc_AA818487_s_at	1369934_at	Yes	rc_AA818487	rc_AA818487 UI-R-A0-at-d-09-0-UI.s1 Rattus norvegicus cDNA, 3' end /clone=UI-R-A0-at-d-09-0-UI /clone_end=3' /gb=AA818487 /gi=2889226 /ug=Rn.1893 /len=527	AA818487	Rn.1893	Rn.1893	chr8:70348157-70349350 (+) // 100.0 // q24	peptidylprolyl isomerase B	Ppib	0	0	0	0	0	0	0	0	0	0	0	0	-1.64	0
0	rc_AA963091_at	0	No	rc_AA963091	rc_AA963091 UI-R-E1-fx-c-01-0-UI.s1 Rattus norvegicus cDNA, 3' end /clone=UI-R-E1-fx-c-01-0-UI /clone_end=3' /gb=AA963091 /ug=Rn.10898 /len=277	AA963091	Rn.10898	Rn.10898	chr3:51875650-51876778 (-) // 99.64 // q21	peptidylprolyl isomerase G	Ppig						0	0	0	0	6.494	4.206	0	0	0
1375686_at	rc_AA892680_at	1375686_at	Yes	rc_AA892680	rc_AA892680 EST196483 Rattus norvegicus cDNA, 3' end /clone=RKIAV69 /clone_end=3' /gb=AA892680 /gi=3019559 /ug=Rn.14747 /len=451	AA892680	Rn.14747	Rn.14747	chr9:57089460-57092710 (-) // 99.78 // q31	peptidylprolyl isomerase (cyclophilin)-like 3	Ppil3	1.83	0	0	1.667	0	0	6.363	3.541	0	2.237	3.186	0	0	0
0	rc_AA892298_at	0	No	rc_AA892298	rc_AA892298 EST196101 Rattus norvegicus cDNA, 3' end /clone=RKIAO74 /clone_end=3' /gb=AA892298 /gi=3019177 /ug=Rn.14747 /len=601	AA892298	Rn.14747	Rn.14747	chr9:57092606-57102902 (-) // 77.2 // q31	peptidylprolyl isomerase (cyclophilin)-like 3	Ppil3						0	2.496	1.731	0	2.027	2.436	0	0	0
1386945_a_at	X95577_at	1386945_a_at	Yes	X95577	X95577 R.norvegicus mRNA for beta subunit of AMP-activated protein kinase /cds=(97,909) /gb=X95577 /gi=1185268 /ug=Rn.3619 /len=1949	X95577	Rn.3619	Rn.3619	chr12:41840793-41851247 (+) // 98.41 // q16	protein kinase, AMP-activated, beta 1 non-catalytic subunit	Prkab1	-2.226	0	-1.75051	-1.976	0	0	-3.133	-4.058	-1.711	-2.223	-4.572	0	-3.105	0
1398778_at	D90265_s_at	1398778_at	Yes	D90265	D90265 RATPSC5 Rat mRNA for proteasome subunit RC2	D90265	---	Rn.2668	chr1:172237762-172248782 (-) // 99.83 // q34	proteasome (prosome, macropain) subunit, alpha type 1	Psma1	0	0	1.68583	1.577	0	0	1.643	1.568	0	0	1.738	0	0	0
0	rc_AI009111_at	0	No	rc_AI009111	rc_AI009111 EST203562 Rattus norvegicus cDNA, 3' end /clone=REMBI74 /clone_end=3' /gb=AI009111 /ug=Rn.2668 /len=612	AI009111	Rn.2668	Rn.2668	chr1:172242594-172248768 (+) // 99.67 // q34	proteasome (prosome, macropain) subunit, alpha type 1	Psma1						0	0	1.594	0	0	1.775	0	0	0
0	E03358cds_at	0	No	E03358cds	E03358cds cDNA encoding rat polyfunctional protease component C3	E03358	---	Rn.1617	chr4:24494286-24494979 (-) // 87.38 // q12	proteasome (prosome, macropain) subunit, alpha type 2	Psma2						0	1.851	1.865	0	2.058	2.801	0	0	0
1398856_at	E03358cds_g_at	1398856_at	Yes	E03358cds	E03358cds cDNA encoding rat polyfunctional protease component C3	E03358	---	Rn.1617	chr4:24494286-24494979 (-) // 87.38 // q12	proteasome (prosome, macropain) subunit, alpha type 2	Psma2	0	0	0	0	0	0	0	0	0	1.509	2.021	0	0	0
1398856_at	rc_AI170403_at	1398856_at	Yes	rc_AI170403	rc_AI170403 EST216329 Rattus norvegicus cDNA, 3' end /clone=RLUCH85 /clone_end=3' /gb=AI170403 /gi=3710443 /ug=Rn.1617 /len=670	AI170403	Rn.1617	Rn.1617	chr17:58736281-58744033 (-) // 80.9 // q12.1	proteasome (prosome, macropain) subunit, alpha type 2	Psma2	0	0	0	0	0	0	0	1.515	0	0	1.558	0	0	0
1367837_at	X55986mRNA_s_at	1367837_at	Yes	X55986mRNA	X55986mRNA RNMCPLR Rat mRNA for multicatalytic proteionase (MCP) subunit L ingensin, Atp-dependent proteinase, proteasome, macropain)	X55986	---	Rn.11076	chr8:58508686-58516091 (+) // 100.0 // q24	proteasome (prosome, macropain) subunit, alpha type 4	Psma4	0	0	0	1.5	0	0	1.804	1.684	0	0	1.692	0	1.621	1.695
1387884_at	D10756_at	1387884_at	Yes	D10756	D10756 RATPRORZ Rat mRNA for proteasome subunit R-ZETA, complete cds	D10756	---	Rn.1276	chr2:203825059-203848378 (+) // 99.59 // q34	proteasome (prosome, macropain) subunit, alpha type 5	Psma5	0	0	0	0	0	0	1.565	1.629	0	1.728	2.31	0	0	0
1387884_at	D10756_g_at	1387884_at	Yes	D10756	D10756 RATPRORZ Rat mRNA for proteasome subunit R-ZETA, complete cds	D10756	---	Rn.1276	chr2:203825059-203848378 (+) // 99.59 // q34	proteasome (prosome, macropain) subunit, alpha type 5	Psma5	0	0	0	0	0	0	1.764	1.674	0	0	1.894	0	0	1.977
0	rc_AA891383_i_at	0	No	rc_AA891383	rc_AA891383 EST195186 Rattus norvegicus cDNA, 3' end /clone=RHEAT41 /clone_end=3' /gb=AA891383 /gi=3018262 /ug=Rn.1276 /len=348	AA891383	Rn.1276	Rn.1276	chr2:203837164-203848308 (+) // 89.94 // q34	Proteasome (prosome, macropain) subunit, alpha type 5	Psma5						0	0	0	0	0	2.681	0	0	0
1369930_at	D10755_s_at	1369930_at	Yes	D10755	D10755 RATPRORI Rat mRNA for proteasome subunit R-IOTA, complete cds	D10755	---	Rn.107278	chr6:75649854-75667384 (+) // 100.0 // q23 /// chr12:330367-331302 (-) // 97.42 // p12	proteasome (prosome, macropain) subunit, alpha type 6	Psma6	0	0	0	1.55	0	0	1.589	1.561	0	0	1.766	0	1.54	1.519
0	D30804_at	0	No	D30804	D30804 RATPSRC6I Rat mRNA for proteasome subunit RC6-1, complete cds	D30804	---	Rn.105784	chr3:169100806-169107123 (-) // 95.22 // q43	proteasome (prosome, macropain) subunit, alpha type 7	Psma7						0	2.464	2.216	0	1.724	2.191	0	1.503	1.575
1371869_at	D30804_g_at	1371869_at	Yes	D30804	D30804 RATPSRC6I Rat mRNA for proteasome subunit RC6-1, complete cds	D30804	---	Rn.105784	chr3:169100806-169107123 (-) // 95.22 // q43	proteasome (prosome, macropain) subunit, alpha type 7	Psma7	1.781	1.61535	1.69832	1.603	0	0	2.187	1.754	0	0	0	0	0	0
1398812_at	rc_AA849722_at	1398812_at	Yes	rc_AA849722	rc_AA849722 EST192489 Rattus norvegicus cDNA, 3' end /clone=RMUAI13 /clone_end=3' /gb=AA849722 /gi=2937262 /ug=Rn.6016 /len=528	AA849722	Rn.6016	Rn.6016	chr1:54369557-54371221 (-) // 70.27 // q12	proteasome (prosome, macropain) subunit, beta type 1	Psmb1	0	0	0	0	0	0	1.726	0	0	0	2.04	0	1.605	1.544
1398786_at	D21799_at	1398786_at	Yes	D21799	D21799 RATPSRC7I Rat mRNA for proteasome subunit RC7-I, complete cds	D21799	---	Rn.1981	chr5:146089233-146121978 (+) // 99.87 // q36	proteasome (prosome, macropain) subunit, beta type 2	Psmb2	1.628	1.63642	0	0	0	0	1.647	1.585	0	1.545	2.195	0	0	0
1398786_at	D21799_g_at	1398786_at	Yes	D21799	D21799 RATPSRC7I Rat mRNA for proteasome subunit RC7-I, complete cds	D21799	---	Rn.1981	chr5:146089233-146121978 (+) // 99.87 // q36	proteasome (prosome, macropain) subunit, beta type 2	Psmb2	1.628	1.63642	0	0	0	0	0	0	0	0	0	0	0	0
1398853_at	D21800_at	1398853_at	Yes	D21800	D21800 RATPSRC10 Rat mRNA for proteasome subunit RC10-II, complete cds	D21800	---	Rn.94551	chr10:86452531-86459616 (+) // 96.5 // q31	proteasome (prosome, macropain) subunit, beta type 3	Psmb3	1.543	0	0	0	0	0	3.878	2.941	0	1.643	2.531	0	2.185	2.301
1398853_at	D21800_g_at	1398853_at	Yes	D21800	D21800 RATPSRC10 Rat mRNA for proteasome subunit RC10-II, complete cds	D21800	---	Rn.94551	chr10:86452531-86459616 (+) // 96.5 // q31	proteasome (prosome, macropain) subunit, beta type 3	Psmb3	1.543	0	0	0	0	0	2.381	1.629	0	1.542	2.522	0	1.859	2.013
0	L17127_at	0	No	L17127	L17127 RATRN3 Rattus norvegicus proteasome RN3 subunit mRNA, complete cds	L17127	---	Rn.6169	chr2:189778475-189781162 (-) // 96.75 // q34	proteasome (prosome, macropain) subunit, beta type 4	Psmb4						0	2.54	1.949	0	0	2.254	0	2.38	0
1398831_at	L17127_g_at	1398831_at	Yes	L17127	L17127 RATRN3 Rattus norvegicus proteasome RN3 subunit mRNA, complete cds	L17127	---	Rn.6169	chr2:189778475-189781162 (-) // 96.75 // q34	proteasome (prosome, macropain) subunit, beta type 4	Psmb4	0	0	0	1.595	0	0	1.782	0	0	0	1.644	0	0	0
1398831_at	rc_AI172162_at	1398831_at	Yes	rc_AI172162	rc_AI172162 EST218157 Rattus norvegicus cDNA, 3' end /clone=RMUBV70 /clone_end=3' /gb=AI172162 /gi=3712202 /ug=Rn.6169 /len=674	AI172162	Rn.6169	Rn.6169	chr2:189778402-189780806 (-) // 100.0 // q34	proteasome (prosome, macropain) subunit, beta type 4	Psmb4	0	0	0	1.595	0	0	1.717	0	0	0	0	0	0	0
1371348_at	rc_AA891226_s_at	1371348_at	Yes	rc_AA891226	rc_AA891226 EST195029 Rattus norvegicus cDNA, 3' end /clone=RHEAQ75 /clone_end=3' /gb=AA891226 /gi=3018105 /ug=Rn.2 /len=607	AA891226	Rn.2	Rn.2	chr15:32689861-32693418 (-) // 99.51 // p13	proteasome (prosome, macropain) subunit, beta type 5	Psmb5	1.941	0	0	1.673	0	0	2.446	2.101	0	2.325	2.591	0	1.571	0
0	D45247_at	0	No	D45247	D45247 RATPSRCX Rat mRNA for proteasome subunit RCX, complete cds	D45247	---	Rn.2	chr15:32689862-32694351 (-) // 98.58 // p13	proteasome (prosome, macropain) subunit, beta type 5	Psmb5						0	2.101	1.86	0	1.97	2.132	0	1.759	1.69
1371348_at	D45247_g_at	1371348_at	Yes	D45247	D45247 RATPSRCX Rat mRNA for proteasome subunit RCX, complete cds	D45247	---	Rn.2	chr15:32689862-32694351 (-) // 98.58 // p13	proteasome (prosome, macropain) subunit, beta type 5	Psmb5	1.941	0	0	1.673	0	0	1.686	0	0	0	1.745	0	0	0
1398777_at	D10754_g_at	1398777_at	Yes	D10754	D10754 RATPRORD Rat mRNA for proteasome subunit R-DELTA, complete cds	D10754	---	Rn.8118	chr10:57370407-57372702 (+) // 100.0 // q24 /// chr2:95934782-95935542 (-) // 99.61 // q23	proteasome (prosome, macropain) subunit, beta type 6	Psmb6	0	0	0	0	0	0	2.373	1.843	0	1.613	2.419	0	1.885	1.781
0	D10754_at	0	No	D10754	D10754 RATPRORD Rat mRNA for proteasome subunit R-DELTA, complete cds	D10754	---	Rn.8118	chr10:57370407-57372702 (+) // 100.0 // q24 /// chr2:95934782-95935542 (-) // 99.61 // q23	proteasome (prosome, macropain) subunit, beta type 6	Psmb6						0	1.983	1.657	0	0	1.948	0	1.854	1.84
1367786_at	D10729_s_at	1367786_at	Yes	D10729	D10729 RATPSRC1 Rat mRNA for proteasome subunit RC1	D10729	---	Rn.203098	chr20:4786263-4789162 (-) // 98.04 // p12	proteasome (prosome, macropain) subunit, beta type 8 (large multifunctional peptidase 7)	Psmb8	0	-2.50403	-4.14852	0	0	0	0	0	0	0	-2.057	0	0	0
1398792_at	D50696_at	1398792_at	Yes	D50696	D50696 Rat liver mRNA for proteasomal ATPase (S4), complete cds /cds=(15,1337) /gb=D50696 /gi=1395181 /ug=Rn.10526 /len=1556	D50696	Rn.10526	Rn.10526	chr6:124382195-124393338 (+) // 96.85 // q32	protease (prosome, macropain) 26S subunit, ATPase 1	Psmc1	0	0	0	1.606	0	0	2.196	1.578	0	0	1.609	0	0	0
1367711_at	D50694_at	1367711_at	Yes	D50694	D50694 Rat liver mRNA for proteasomal ATPase (MSS1), complete cds /cds=(18,1319) /gb=D50694 /gi=1395178 /ug=Rn.1202 /len=1403	D50694	Rn.1202	Rn.1202	chr4:8704099-8718351 (-) // 99.64 // q11	proteasome (prosome, macropain) 26S subunit, ATPase 2	Psmc2	0	0	0	1.859	0	0	1.989	1.782	0	0	1.803	0	0	0
0	U13895_s_at	0	No	U13895	U13895 RNU13895 Rattus norvegicus MSS1 protein (MSS1) mRNA, partial cds	U13895	---	Rn.1202	chr4:8709801-8718296 (-) // 98.83 // q11	proteasome (prosome, macropain) 26S subunit, ATPase 2	Psmc2						0	1.832	2.022	0	0	2.172	0	0	0
1387120_at	U77918_at	1387120_at	Yes	U77918	U77918 Rattus norvegicus spermatogenic cell/sperm-associated Tat-binding protein homolog Sata mRNA, complete cds /cds=(228,1556) /gb=U77918 /gi=1710983 /ug=Rn.11173 /len=1627	U77918	Rn.11173	Rn.11173	chr3:75413566-75418945 (+) // 99.26 // q24	proteasome (prosome, macropain) 26S subunit, ATPase 3	Psmc3	0	0	0	0	0	0	3.149	2.474	0	1.851	2.5	0	0	0
1398869_at	D50695_at	1398869_at	Yes	D50695	D50695 Rat liver mRNA for proteasomal ATPase (Tat-binding protein7), complete cds /cds=(12,1268) /gb=D50695 /gi=1395185 /ug=Rn.11341 /len=1397	D50695	Rn.11341	Rn.11341	chr7:3669570-3670934 (+) // 91.48 // q11 /// chr7:6066680-6068048 (+) // 90.19 // q11 /// chrUn:64339048-64340412 (+) // 91.48 // /// chr1:83151147-83159464 (-) // 95.85 // q21	proteasome (prosome, macropain) 26S subunit, ATPase, 4	Psmc4	0	0	0	1.564	0	0	2.206	1.787	0	0	1.597	0	1.564	0
1367833_at	AB000491_at	1367833_at	Yes	AB000491	AB000491 Rattus norvegicus mRNA for proteasome p45/SUG, complete cds /cds=(15,1235) /gb=AB000491 /gi=2564002 /ug=Rn.10972 /len=1288	AB000491	Rn.10972	Rn.10972	chr10:95650986-95656921 (+) // 99.84 // q32.1	protease (prosome, macropain) 26S subunit, ATPase 5	Psmc5	0	0	0	1.993	0	0	2.168	1.675	0	0	1.618	0	1.746	0
0	rc_AA859869_s_at	0	No	rc_AA859869	rc_AA859869 UI-R-E0-cc-b-08-0-UI.s1 Rattus norvegicus cDNA, 3' end /clone=UI-R-E0-cc-b-08-0-UI /clone_end=3' /gb=AA859869 /gi=2949389 /ug=Rn.7216 /len=523	AA859869	Rn.7216	Rn.2891	chr9:84861616-84876302 (+) // 89.87 // q35	proteasome (prosome, macropain) 26S subunit, non-ATPase, 1	Psmd1						0	1.921	1.702	0	0	2.312	0	1.604	0
1369992_at	AJ006340_s_at	1369992_at	Yes	AJ006340	AJ006340 RNO6340 Rattus norvegicus mRNA for 26S proteasome, subunit p112	AJ006340	---	Rn.2891	chr9:84807825-84882938 (+) // 97.99 // q35	proteasome (prosome, macropain) 26S subunit, non-ATPase, 1	Psmd1	0	0	0	0	0	0	2.362	2.106	0	1.639	2.48	0	0	0
1369992_at	U57050_g_at	1369992_at	Yes	U57050	U57050 RNU57050 Rattus norvegicus hypertension-related mRNA, 3' end	U57050	---	Rn.2891	chr9:84882627-84882979 (+) // 99.72 // q35	proteasome (prosome, macropain) 26S subunit, non-ATPase, 1	Psmd1	0	0	0	0	0	0	1.742	1.884	0	1.646	2.906	0	0	0
1371617_at	rc_AA858879_at	1371617_at	Yes	rc_AA858879	rc_AA858879 UI-R-A0-bd-b-09-0-UI.s1 Rattus norvegicus cDNA, 3' end /clone=UI-R-A0-bd-b-09-0-UI /clone_end=3' /gb=AA858879 /gi=2948230 /ug=Rn.16918 /len=520	AA858879	Rn.16918	Rn.16918	chr1:201056000-201057022 (+) // 100.0 // q41	proteasome (prosome, macropain) 26S subunit, non-ATPase, 13 (predicted)	Psmd13_predicted	1.709	0	1.55624	2.044	0	0	2.1	1.825	0	1.624	2.497	0	0	0
1398858_at	D37934_g_at	1398858_at	Yes	D37934	D37934 Rat mRNA for 5E5 antigen, complete cds /cds=(765,3242) /gb=D37934 /gi=531260 /ug=Rn.3196 /len=4492	D37934	Rn.3196	Rn.29909	chr1:96271984-96281078 (+) // 48.49 // q22	proteasome (prosome, macropain) 26S subunit, non-ATPase, 2	Psmd2	0	0	0	0	0	0	2.01	1.595	0	0	1.628	0	0	0
1386930_at	rc_AA799887_s_at	1386930_at	Yes	rc_AA799887	rc_AA799887 EST189384 Rattus norvegicus cDNA, 3' end /clone=RHEAG55 /clone_end=3' /gb=AA799887 /gi=2862842 /ug=Rn.3830 /len=465	AA799887	Rn.3830	Rn.3830	chr2:189933164-189934212 (-) // 99.78 // q34	proteasome (prosome, macropain) 26S subunit, non-ATPase, 4	Psmd4	0	0	0	2.614	0	0	2.588	2.221	0	0	2.314	0	1.725	0
1386930_at	AB017188_at	1386930_at	Yes	AB017188	AB017188 Rattus norvegicus mRNA for antisecretory factor, complete cds	AB017188	---	Rn.3830	chr2:189933160-189942421 (-) // 100.0 // q34	proteasome (prosome, macropain) 26S subunit, non-ATPase, 4	Psmd4	0	0	0	2.614	0	0	1.506	0	0	0	1.703	0	0	0
1386930_at	AB017188_g_at	1386930_at	Yes	AB017188	AB017188 Rattus norvegicus mRNA for antisecretory factor, complete cds	AB017188	---	Rn.3830	chr2:189933160-189942421 (-) // 100.0 // q34	proteasome (prosome, macropain) 26S subunit, non-ATPase, 4	Psmd4	0	0	0	2.614	0	0	1.575	0	0	0	1.51	0	0	0
1368818_at	rc_AA893664_at	1368818_at	Yes	rc_AA893664	rc_AA893664 EST197467 Rattus norvegicus cDNA, 3' end /clone=RPLAI19 /clone_end=3' /gb=AA893664 /gi=3020543 /ug=Rn.14818 /len=409	AA893664	Rn.14818	Rn.163607	chr14:111996773-111997182 (+) // 100.0 // q22	proteasome (prosome, macropain) activator subunit 4	Psme4	0	0	0	0	0	0	0	0	0	0	1.826	0	0	0
1386966_a_at	AB011369_s_at	1386966_a_at	Yes	AB011369	AB011369 Rattus norvegicus mRNA for RBCK2, complete cds	AB011369	---	Rn.37161	chr3:142644157-142660799 (-) // 99.86 // q41	RanBP-type and C3HC4-type zinc finger containing 1	Rbck1	0	0	0	0	0	0	0	0	0	0	0	0	0	0
1370822_at	K02815_s_at	1370822_at	Yes	K02815	K02815 Rat MHC RT1-B region class II (Ia antigen) A-alpha glycoprotein mRNA (haplotype Rt1-u) /cds=(0,390) /gb=K02815 /gi=205407 /ug=Rn.6100 /len=681	K02815	Rn.6100	Rn.25717	chr20:4701513-4702565 (+) // 95.59 // p12	RT1 class II, locus Ba	RT1-Ba	0	0	0	0	0	0	0	0	0	0	0	0	0	0
1371065_at	U65217_i_at	1371065_at	Yes	U65217	U65217 Rattus norvegicus MHC class II antigen RT1.B beta chain mRNA, partial cds /cds=(0,590) /gb=U65217 /gi=1762639 /ug=Rn.16105 /len=620	U65217	Rn.16105	Rn.202964	chr20:4731826-4734564 (-) // 85.81 // p12	Similar to RT1 class II histocompatibility antigen, B-1 beta chain precursor (RT1.B-beta(1))	RT1-Bb	0	0	0	0	0	0	-5.371	0	0	0	0	0	0	0
1370883_at	M15562_at	1370883_at	Yes	M15562	M15562 Rat MHC class II RT1.u-D-alpha chain mRNA, 3' end /cds=(0,437) /gb=M15562 /gi=205435 /ug=Rn.4200 /len=805	M15562	Rn.4200	Rn.103146	chr20:4639322-4641282 (+) // 98.39 // p12	RT1 class II, locus Da	RT1-Da	0	0	-1.83518	0	0	0	0	0	0	0	0	0	0	0
1371310_s_at	M69246_at	1371310_s_at	Yes	M69246	M69246 Rat collagen-binding protein (gp46) mRNA, complete cds /cds=(121,1374) /gb=M69246 /gi=204457 /ug=Rn.17 /len=2063	M69246	Rn.17	Rn.98199	chr1:156666913-156674211 (-) // 97.19 // q32	serine (or cysteine) peptidase inhibitor, clade H, member 1	Serpinh1	2.999	0	0	0	0	0	0	0	0	0	0	0	0	0
1369577_at	AF075382_at	1369577_at	Yes	AF075382	AF075382 Rattus norvegicus suppressor of cytokine signaling-2 (SOCS-2) mRNA, complete cds	AF075382	---	Rn.205056	chr7:32605713-32608323 (-) // 96.08 // q13	suppressor of cytokine signaling 2	Socs2	0	0	0	-6.475	0	0	0	0	0	-3.169	-3.52	0	0	0
1370019_at	L19998_at	1370019_at	Yes	L19998	L19998 Rat minoxidil sulfotransferase mRNA, complete cds /cds=(77,952) /gb=L19998 /gi=310178 /ug=Rn.1507 /len=1227	L19998	Rn.1507	Rn.1507	chr1:185829204-185832725 (-) // 99.43 // q36	sulfotransferase family 1A, phenol-preferring, member 1	Sult1a1	0	0	0	-1.984	0	0	-1.668	-1.901	0	0	0	0	-1.856	-1.878
1370019_at	L19998_g_at	1370019_at	Yes	L19998	L19998 Rat minoxidil sulfotransferase mRNA, complete cds /cds=(77,952) /gb=L19998 /gi=310178 /ug=Rn.1507 /len=1227	L19998	Rn.1507	Rn.1507	chr1:185829204-185832725 (-) // 99.43 // q36	sulfotransferase family 1A, phenol-preferring, member 1	Sult1a1	0	0	0	-1.984	0	0	-1.663	-1.821	0	0	0	0	-1.699	-1.511
0	X53501cds_at	0	No	X53501cds	X53501cds RRTPH2 Rat mRNA for tryptophan hydroxylase (EC 1.14.16.4)	X53501	---	Rn.219628	chr1:97188512-97205400 (-) // 93.86 // q22	tryptophan hydroxylase 1	Tph1						0	0	0	0	0	-1.798	0	0	1.816
1388331_at	S69316_s_at	1388331_at	Yes	S69316	S69316 S69315S2 GRP94/endoplasmin {5' and 3' regions} [rats, KNRK cells, mRNA Partial, 195 nt, segment 2 of 2]	S69316	---	Rn.101146	chr8:111154234-111154444 (+) // 91.79 // q32 /// chr7:23333050-23333245 (-) // 99.49 // q13	tumor rejection antigen gp96 (predicted)	Tra1_predicted	0	0	0	0	0	0	2.213	0	0	0	-1.568	-1.882	-1.961	0
0	AA685903_at	0	No	AA685903	AA685903 EST108576 Rat PC-12 cells, NGF-treated (9 days) Rattus sp. cDNA clone RPNAC21 5' end similar to Glucose regulated protein, 94 kDa (GRP94), mRNA sequence [Rattus sp.]	AA685903	---	Rn.101146	chr7:23340347-23343785 (-) // 98.34 // q13	tumor rejection antigen gp96 (predicted)	Tra1_predicted						0	1.92	1.54	0	0	0	0	0	0
0	S69315_at	0	No	S69315	S69315 S1 GRP94/endoplasmin {5' and 3' regions} [rats, KNRK cells, mRNA Partial, 206 nt, segment 1 of 2]	S69315	---	Rn.101146	chr7:23346198-23347454 (-) // 99.03 // q13	tumor rejection antigen gp96 (predicted)	Tra1_predicted						0	2.327	1.608	0	0	0	0	0	0
1374467_at	rc_AI639157_at	1374467_at	Yes	rc_AI639157	Rat mixed-tissue library Rattus norvegicus cDNA clone rx00682 3', mRNA sequence [Rattus norvegicus]	AI639157	---	Rn.144695	chr10:11757511-11762571 (+) // 99.82 // q12	TNF receptor-associated protein 1	Trap1	0	0	0	0	0	0	0	0	0	0	0	0	0	0
1386923_at	M62388_at	1386923_at	Yes	M62388	M62388 RATUCE Rattus norvegicus ubiquitin conjugating enzyme mRNA, complete cds	M62388	---	Rn.20766	chr10:37510436-37523842 (-) // 100.0 // q22	ubiquitin-conjugating enzyme E2B, RAD6 homology (S. cerevisiae)	Ube2b	0	0	0	1.82	0	0	0	0	0	0	0	0	0	0
1386923_at	M62388_g_at	1386923_at	Yes	M62388	M62388 RATUCE Rattus norvegicus ubiquitin conjugating enzyme mRNA, complete cds	M62388	---	Rn.20766	chr10:37510436-37523842 (-) // 100.0 // q22	ubiquitin-conjugating enzyme E2B, RAD6 homology (S. cerevisiae)	Ube2b	0	0	0	1.82	0	0	0	0	0	0	0	0	0	0
1370525_at	U13176_at	1370525_at	Yes	U13176	U13176 Rattus norvegicus clone ubc2e ubiquitin conjugating enzyme (E217kB) mRNA, complete cds /cds=(74,517) /gb=U13176 /gi=595667 /ug=Rn.7390 /len=915	U13176	Rn.7390	Rn.7390	chr18:28426502-28434785 (+) // 81.31 // p11	ubiquitin-conjugating enzyme E2D 2	Ube2d2	0	0	0	0	0	0	1.579	0	1.508	2.037	1.82	0	0	0
1370250_at	U54632_at	1370250_at	Yes	U54632	U54632 RNU54632 Rattus norvegicus ubiquitin-conjugating enzyme UbcE2A mRNA, complete cds	U54632	---	Rn.2274	chr5:57950195-57951047 (+) // 75.55 // q22 /// chr10:73105191-73106266 (+) // 96.61 // q26 /// chr4:6530462-6531502 (-) // 90.84 // q11 /// chr10:14509950-14524551 (-) // 97.25 // q12	ubiquitin-conjugating enzyme E2I	Ube2i	0	0	0	0	0	0	0	1.711	0	0	0	0	0	2.082
1370250_at	U54632_g_at	1370250_at	Yes	U54632	U54632 RNU54632 Rattus norvegicus ubiquitin-conjugating enzyme UbcE2A mRNA, complete cds	U54632	---	Rn.2274	chr5:57950195-57951047 (+) // 75.55 // q22 /// chr10:73105191-73106266 (+) // 96.61 // q26 /// chr4:6530462-6531502 (-) // 90.84 // q11 /// chr10:14509950-14524551 (-) // 97.25 // q12	ubiquitin-conjugating enzyme E2I	Ube2i	0	0	0	0	0	0	0	1.633	0	0	0	0	0	1.5
1371764_at	rc_AA875146_s_at	1371764_at	Yes	rc_AA875146	rc_AA875146 UI-R-E0-bu-h-02-0-UI.s2 Rattus norvegicus cDNA, 3' end /clone=UI-R-E0-bu-h-02-0-UI /clone_end=3' /gb=AA875146 /gi=2980094 /ug=Rn.2183 /len=486	AA875146	Rn.2183	Rn.106299	chr5:172796238-172796724 (+) // 93.62 // q36	ubiquitin-conjugating enzyme E2, J2 homolog (yeast)	Ube2j2	0	0	0	0	0	0	1.536	0	0	0	0	0	0	0
1376086_at	rc_H33149_at	1376086_at	Yes	rc_H33149	rc_H33149 EST108865 Rattus norvegicus cDNA, 3' end /clone=RPNAI15 /clone_end=3' /gb=H33149 /gi=978566 /ug=Rn.14630 /len=345	H33149	Rn.14630	Rn.14630	chr16:49552471-49553941 (-) // 82.03 // q11	UFM1-specific peptidase 2	Ufsp2	0	0	0	0	0	0	0	0	0	1.505	1.52	0	0	0
1385035_at	rc_AI639241_at	1385035_at	Yes	rc_AI639241	Rat mixed-tissue library Rattus norvegicus cDNA clone rz00751 3', mRNA sequence [Rattus norvegicus]	AI639241	---	Rn.206008	chr7:4293309-4293830 (+) // 96.99 // q11 /// chr12:8805527-8808263 (+) // 99.06 // p11 /// chr12:8810359-8810876 (+) // 94.55 // p11 /// chrX:157305016-157305533 (-) // 94.55 // q37	ubiquitin specific peptidase 12	Usp12	0	0	0	0	0	0	0	0	0	0	0	0	0	0
0	AF022952_at	0	No	AF022952	AF022952 Rattus norvegicus vascular endothelial growth factor B mRNA, partial cds	AF022952	---	Rn.198550	chr1:209658786-209660098 (-) // 96.91 // q43	vascular endothelial growth factor B	Vegfb						0	0	0	0	3.421	1.795	0	0	2.905

## Sheet: Supp File 2
Probe Set ID	Alignments	Gene Title	Gene Symbol	WY, WT 6HR	WY, NULL, 6H	WY, WT, 5D	WY, NULL, 5D	DEHP, 2H, WT	DEHP, 8H, WT	DEHP, 24HR, WT	DEHP, 72HR, WT	PFOA, WT, 7D	PFOA, NULL, 7D	FENO, WT, 6H	FENO, NULL, 6H
1415692_s_at	chr11:50107968-50139171 (-) // 95.76 // qB1.3	calnexin	Canx	0	0	0	0	0	0	0	0	0	0	1.566	0
1415695_at	chr7:121407969-121419631 (-) // 98.09 // qF1	proteasome (prosome, macropain) subunit, alpha type 1	Psma1	0	0	0	0	0	0	0	0	1.57395	0	0	0
1415744_at	chr17:34075863-34077276 (-) // 91.47 // qB1	H2-K region expressed gene 2	H2-Ke2	0	0	-2.044	0	0	0	0	0	0	0	0	0
1415768_a_at	chr4:41137836-41138268 (+) // 90.68 // qA5	ubiquitin-conjugating enzyme E2R 2	Ube2r2	0	0	0	0	0	0	0	0	0	0	-1.608	0
1415792_at	chr2:152142069-152158157 (-) // 96.39 // qG3	RanBP-type and C3HC4-type zinc finger containing 1	Rbck1	0	0	0	0	-1.507	0	0	0	0	0	0	0
1415909_at	chr19:7095191-7114516 (-) // 96.57 // qA	stress-induced phosphoprotein 1	Stip1	1.509	0	0	0	0	1.582	0	0	0	0	0	0
1415928_a_at	chr5:148220485-148221177 (+) // 35.02 // qG3 /// chr8:124114346-124121947 (+) // 89.33 // qE1	microtubule-associated protein 1 light chain 3 beta	Map1lc3b	0	0	1.61	0	0	0	0	0	0	0	0	0
1415929_at	chr5:148220485-148221177 (+) // 35.02 // qG3 /// chr8:124114346-124121947 (+) // 89.33 // qE1	microtubule-associated protein 1 light chain 3 beta	Map1lc3b	0	0	1.6	0	0	0	0	0	0	0	0	0
1415930_a_at	chr5:148220485-148221177 (+) // 35.02 // qG3 /// chr8:124114346-124121947 (+) // 89.33 // qE1	microtubule-associated protein 1 light chain 3 beta	Map1lc3b	0	0	1.576	0	0	0	0	0	0	0	0	0
1415951_at	chr11:100276870-100286154 (+) // 98.9 // qD	FK506 binding protein 10	Fkbp10	0	0	2.432	0	0	0	0	0	0	0	0	0
1416064_a_at	chr2:34627625-34632051 (+) // 95.6 // qB	heat shock protein 5	Hspa5	0	0	-2.195	0	0	0	0	-1.522	-1.7481	0	0	0
1416113_at	chr8:73051744-73059227 (+) // 93.46 // qB3.3	FK506 binding protein 8	Fkbp8	0	0	0	0	0	0	0	0	0	0	2.171	2.733
1416125_at	chr17:28535774-28623062 (-) // 92.57 // qA3.3	FK506 binding protein 5	Fkbp5	0	0	4.2	0	0	2.176	0	0	0	0	0	0
1416208_at	chr18:9995430-10030114 (-) // 97.49 // qA1	ubiquitin specific peptidase 14	Usp14	0	0	0	0	0	1.519	0	0	0	0	0	0
1416288_at	chr4:40669498-40681102 (+) // 99.48 // qA5 /// chr5:40189342-40190808 (+) // 58.03 // qB3 /// chr7:148076680-148078140 (+) // 58.11 // qF5 /// chrX:109276083-109284377 (+) // 85.3 // qE1	DnaJ (Hsp40) homolog, subfamily A, member 1	Dnaja1	1.923	0	0	0	0	0	0	-1.507	0	0	0	0
1416290_a_at	chr7:28826395-28835111 (-) // 97.39 // qA3	proteasome (prosome, macropain) 26S subunit, ATPase, 4	Psmc4	0	0	0	0	0	0	0	0	1.64451	0	0	0
1416332_at	chr10:79630586-79634400 (+) // 97.67 // qC1	cold inducible RNA binding protein	Cirbp	-2.801	0	0	0	0	0	0	0	0	0	0	0
1416365_at	chr17:45704722-45710203 (-) // 89.34 // qB3	heat shock protein 90kDa alpha (cytosolic), class B member 1	Hsp90ab1	0	0	0	0	0	0	0	0	0	0	1.536	0
1416443_a_at	chr7:16912315-16973134 (-) // 99.85 // qA2	SUMO1 activating enzyme subunit 1	Sae1	-1.506	0	-2.143	0	0	0	0	0	-1.53043	0	0	0
1416498_at	chr18:53565985-53577686 (-) // 97.27 // qD1	peptidylprolyl isomerase C	Ppic	0	0	4.093	0	0	0	0	0	0	0	0	0
1416525_at	chr11:95275416-95354717 (+) // 90.24 // qD	speckle-type POZ protein	Spop	0	0	0	0	0	0	0	0	0	0	1.764	0
1416576_at	chr11:117827394-117830708 (-) // 97.12 // qE2	suppressor of cytokine signaling 3	Socs3	0	0	3.799	0	0	0	0	0	0	0	0	0
1416577_a_at	chr15:81296768-81306692 (+) // 83.81 // qE1	ring-box 1	Rbx1	0	0	0	0	0	0	0	0	0	0	-2.131	-2.434
1416664_at	chr4:118105505-118109954 (-) // 97.39 // qD2.1	cell division cycle 20 homolog (S. cerevisiae)	Cdc20	0	0	6.476	0	0	0	0	0	0	0	0	0
1416726_s_at	chr7:4759654-4764204 (-) // 87.81 // qA1	ubiquitin-conjugating enzyme E2S /// similar to Ubiquitin-conjugating enzyme E2S	LOC100048381 /// Ube2s	0	0	1.699	0	0	0	0	0	0	0	0	0
1416738_at	chr5:122110877-122137257 (+) // 97.91 // qF	BRCA1 associated protein	Brap	0	0	1.53	0	0	0	0	0	0	0	-1.922	-2.07
1416739_a_at	chr5:122110877-122137257 (+) // 97.91 // qF	BRCA1 associated protein	Brap	0	0	1.992	0	0	0	0	1.669	0	0	1.728	0
1416755_at	chr8:86132091-86135801 (+) // 94.03 // qC2	DnaJ (Hsp40) homolog, subfamily B, member 1	Dnajb1	3.11	0	0	0	-2.5	0	0	-3.625	0	0	0	0
1416756_at	chr8:86132091-86135801 (+) // 94.03 // qC2	DnaJ (Hsp40) homolog, subfamily B, member 1	Dnajb1	2.555	0	0	0	0	0	0	-3.072	0	0	0	0
1416906_at	chr5:123237727-123271309 (-) // 89.11 // qF	anaphase-promoting complex subunit 5	Anapc5	0	0	1.732	0	0	0	0	0	0	0	0	0
1416910_at	chr14:78226018-78274945 (-) // 95.15 // qD3	DnaJ (Hsp40) homolog, subfamily C, member 15	Dnajc15	0	0	1.891	0	0	0	0	0	1.50784	0	0	0
1416926_at	chr4:11083587-11101524 (+) // 98.8 // qA1	transformation related protein 53 inducible nuclear protein 1	Trp53inp1	0	0	0	0	0	1.505	0	0	0	0	0	0
1417014_at	chr5:116858499-116873006 (-) // 98.04 // qF	heat shock protein 8	Hspb8	0	0	0	0	0	1.832	0	0	0	0	0	1.659
1417052_at	chr11:97564758-97574815 (+) // 89.55 // qD /// chr16:21896535-21897259 (+) // 88.56 // qB1 /// chr2:155024265-155025025 (-) // 86.69 // qH1 /// chr8:91710755-91711488 (-) // 84.83 // qC4 /// chr18:52024824-52025566 (-) // 86.44 // qD1	proteasome (prosome, macropain) subunit, beta type 3	Psmb3	0	0	0	0	0	0	0	0	1.6968	0	0	0
1417056_at	chr14:56197324-56200365 (+) // 91.2 // qC3	proteasome (prosome, macropain) 28 subunit, alpha	Psme1	0	0	1.677	0	0	0	0	0	0	0	0	0
1417168_a_at	chr9:43877532-43903708 (+) // 94.67 // qA5.1	ubiquitin specific peptidase 2	Usp2	0	0	0	10.148	0	0	0	0	0	0	0	0
1417169_at	chr9:43877532-43903708 (+) // 94.67 // qA5.1	ubiquitin specific peptidase 2	Usp2	0	0	0	12.316	0	0	0	0	0	0	0	0
1417172_at	chr2:84639004-84650333 (+) // 66.12 // qD	ubiquitin-conjugating enzyme E2L 6	Ube2l6	0	0	1.91	0	0	0	0	0	0	0	0	0
1417183_at	chr8:88061530-88079244 (-) // 93.14 // qC3	DnaJ (Hsp40) homolog, subfamily A, member 2	Dnaja2	1.534	0	1.613	0	0	1.975	0	0	0	0	1.948	0
1417191_at	chrX:153978613-153979685 (+) // 38.54 // qF4 /// chr12:45306540-45311313 (-) // 99.44 // qB3	DnaJ (Hsp40) homolog, subfamily B, member 9	Dnajb9	0	0	0	0	0	0	0	-1.568	0	0	0	0
1417267_s_at	chr15:98554798-98558614 (-) // 95.88 // qF1	FK506 binding protein 11	Fkbp11	0	0	-2.041	0	0	0	0	0	0	0	0	0
1417320_at	chr5:36807831-36814346 (+) // 93.29 // qB3	GrpE-like 1, mitochondrial	Grpel1	0	0	1.564	0	0	0	0	0	0	0	0	0
1417326_a_at	chr11:120459780-120467047 (+) // 94.72 // qE2	anaphase promoting complex subunit 11 homolog (yeast)	Anapc11	0	0	0	0	0	0	0	0	0	0	-1.552	0
1417441_at	chr10:62849323-62871583 (+) // 98.37 // qB4	DnaJ (Hsp40) homolog, subfamily C, member 12	Dnajc12	-5.334	0	-1.967	0	3.853	0	0	0	0	0	0	0
1417450_a_at	chr5:34001309-34014846 (+) // 94.84 // qB2	transforming, acidic coiled-coil containing protein 3	Tacc3	0	0	2.442	0	0	0	0	0	0	0	0	0
1417453_at	chrX:35884705-35929362 (-) // 99.4 // qA3.3	cullin 4B	Cul4b	0	0	1.675	0	0	0	0	0	0	0	0	0
1417501_at	chr4:147519823-147526017 (-) // 99.51 // qE2	F-box protein 6	Fbxo6	-1.841	0	0	0	0	0	0	0	0	0	0	0
1417508_at	chr15:36169687-36195771 (-) // 95.22 // qB3.1	ring finger protein 19A	Rnf19a	0	0	0	0	1.691	0	0	0	0	0	0	0
1417509_at	chr15:36169687-36195771 (-) // 95.22 // qB3.1	ring finger protein 19A	Rnf19a	0	0	0	0	0	0	0	0	0	0	1.57	1.674
1417606_a_at	chr8:87365748-87370822 (-) // 97.8 // qC3	calreticulin	Calr	0	0	-2.012	0	0	0	0	0	-1.53111	0	0	0
1417755_at	chr4:40206635-40216873 (-) // 98.97 // qA5	topoisomerase I binding, arginine/serine-rich	Topors	0	0	0	0	0	0	0	0	0	0	0	2.514
1417769_at	chr14:45949519-45969371 (+) // 97.49 // qC1	proteasome (prosome, macropain) 26S subunit, ATPase, 6	Psmc6	0	0	0	0	0	0	0	0	0	0	1.531	0
1417819_at	chr2:30808491-30814533 (+) // 86.22 // qB	torsin family 1, member B	Tor1b	1.793	0	1.8	0	0	1.589	0	0	0	0	2.204	1.552
1417820_at	chr2:30808491-30814533 (+) // 86.22 // qB	torsin family 1, member B	Tor1b	2.127	0	2.248	0	0	0	0	0	0	0	2.442	0
1417855_at	chr19:46402673-46404935 (+) // 95.87 // qC3	F-box and leucine-rich repeat protein 15	Fbxl15	-1.935	0	0	0	0	0	0	0	0	0	0	0
1417983_a_at	chr6:100554656-100556298 (+) // 45.86 // qD3	ubiquitin-conjugating enzyme E2 variant 2	Ube2v2	0	0	1.782	0	0	0	0	0	0	0	0	0
1417984_at	chr6:100554656-100556298 (+) // 45.86 // qD3	ubiquitin-conjugating enzyme E2 variant 2	Ube2v2	0	0	1.617	0	0	0	0	0	0	0	0	0
1418253_a_at	chr3:40549445-40594370 (+) // 99.07 // qB	heat shock protein 4 like	Hspa4l	2.39	0	4.992	0	0	0	0	0	0	0	2.168	0
1418507_s_at	chr10:94874123-94878128 (-) // 95.82 // qC2	suppressor of cytokine signaling 2	Socs2	0	0	0	0	0	0	-2.381	0	0	0	0	0
1418632_at	chr7:46843888-46847061 (+) // 73.1 // qB3 /// chr6:30162033-30254516 (-) // 95.73 // qA3.3	ubiquitin-conjugating enzyme E2H	Ube2h	2.682	0	0	0	0	0	0	0	0	0	0	0
1418731_at	chrX:101156467-101176615 (-) // 99.39 // qD	ring finger protein 12	Rnf12	0	0	0	0	0	0	0	-4.964	0	0	0	0
1418874_a_at	chr3:94836625-94840668 (-) // 93.44 // qF2.1	proteasome (prosome, macropain) 26S subunit, non-ATPase, 4	Psmd4	2.065	0	2.542	0	0	1.509	0	0	2.06233	0	1.65	0
1419029_at	chr7:112400549-112402536 (+) // 44.6 // qE3 /// chr14:45902766-45938237 (-) // 99.3 // qC1	ERO1-like (S. cerevisiae)	Ero1l	0	0	0	0	0	0	0	-1.579	0	0	0	0
1419030_at	chr7:112400549-112402536 (+) // 44.6 // qE3 /// chr14:45902766-45938237 (-) // 99.3 // qC1	ERO1-like (S. cerevisiae)	Ero1l	0	0	0	0	0	1.619	0	0	0	0	0	0
1419067_a_at	chr5:130663031-130690207 (+) // 89.7 // qG1.3	RAB guanine nucleotide exchange factor (GEF) 1	Rabgef1	2.423	0	1.763	0	0	0	0	0	0	0	2.038	0
1419068_at	chr5:130663031-130690207 (+) // 89.7 // qG1.3	RAB guanine nucleotide exchange factor (GEF) 1	Rabgef1	2.444	0	0	0	0	0	0	0	0	0	2.295	0
1419069_at	chr5:130663031-130690207 (+) // 89.7 // qG1.3	RAB guanine nucleotide exchange factor (GEF) 1	Rabgef1	2.858	0	0	0	0	0	0	0	0	0	2.377	0
1419081_at	chr13:91074953-91348039 (-) // 90.52 // qC3	autophagy-related 10 (yeast)	Atg10	0	0	-1.693	0	0	0	0	0	0	0	0	0
1419162_s_at	chr14:119337153-119380438 (+) // 98.78 // qE4	DnaJ (Hsp40) homolog, subfamily C, member 3A	Dnajc3a	0	0	-1.797	-1.232	0	0	0	0	0	0	0	0
1419163_s_at	chr14:119337153-119380438 (+) // 98.78 // qE4	DnaJ (Hsp40) homolog, subfamily C, member 3A	Dnajc3a	0	0	-2.278	0	0	0	0	0	0	0	0	0
1419274_at	chr7:38745326-38804544 (-) // 96.63 // qB2	expressed sequence C80913	C80913	0	0	0	0	0	0	0	0	0	0	1.822	0
1419305_a_at	chr1:84836424-84897059 (+) // 98.45 // qC5	F-box protein 36	Fbxo36	0	0	0	0	0	0	0	0	0	0	-1.729	-1.65
1419368_a_at	chr18:21159800-21186724 (+) // 97.92 // qA2	ring finger protein 138	Rnf138	0	0	1.597	0	0	0	0	0	0	0	0	0
1419630_a_at	chr11:58791617-58804960 (+) // 99.07 // qB1.3	tripartite motif-containing 11	Trim11	0	0	-2.625	0	0	0	0	0	0	0	0	0
1420468_at	chr3:153507210-153516579 (+) // 99.91 // qH3	ankyrin repeat and SOCS box-containing protein 17	Asb17	0	0	8.02	0	0	0	0	0	0	0	0	0
1420622_a_at	chr1:47714470-47716527 (+) // 91.39 // qC1.1 /// chr1:46471295-46473830 (+) // 90.55 // qC1.1 /// chr9:40609369-40613250 (+) // 95.62 // qA5.1 /// chr10:14465114-14467175 (-) // 94.79 // qA2 /// chr14:93001623-93003681 (-) // 92.5 // qE2.1 /// chr5:5781571-5783618 (-) // 95.16 // qA1 /// chr6:75246059-75248120 (-) // 94.51 // qC2	heat shock protein 8	Hspa8	1.528	0	0	0	0	1.77	0	0	0	0	1.596	0
1420623_x_at	chr1:47714470-47716527 (+) // 91.39 // qC1.1 /// chr1:46471295-46473830 (+) // 90.55 // qC1.1 /// chr9:40609369-40613250 (+) // 95.62 // qA5.1 /// chr14:93001623-93003681 (-) // 92.5 // qE2.1 /// chr10:14465114-14467175 (-) // 94.79 // qA2 /// chr5:5781571-5783618 (-) // 95.16 // qA1 /// chr6:75246059-75248120 (-) // 94.51 // qC2	heat shock protein 8	Hspa8	1.508	0	0	0	0	1.63	0	0	0	0	1.507	0
1420629_a_at	chr16:4684109-4707691 (+) // 96.95 // qA1	DnaJ (Hsp40) homolog, subfamily A, member 3	Dnaja3	0	0	0	0	0	0	0	0	0	0	1.714	1.633
1420651_at	chr7:137536999-137662985 (-) // 90.73 // qF3	arginine-tRNA-protein transferase 1	Ate1	0	0	1.792	0	0	0	0	0	0	0	3.042	0
1420652_at	chr7:137536999-137662985 (-) // 90.73 // qF3	arginine-tRNA-protein transferase 1	Ate1	0	0	2.095	0	0	0	0	0	0	0	0	0
1420964_at	chr13:98011061-98022995 (+) // 99.68 // qD1	ectodermal-neural cortex 1	Enc1	0	0	3.675	0	0	0	0	0	0	0	0	0
1420965_a_at	chr13:98011061-98022995 (+) // 99.68 // qD1	ectodermal-neural cortex 1	Enc1	7.404	0	7.405	0	2.258	2.308	0	0	0	0	5.043	0
1421000_at	chr6:34994448-35083704 (-) // 99.3 // qB1	CCR4-NOT transcription complex, subunit 4	Cnot4	0	0	0	0	0	0	0	0	0	0	1.693	0
1421031_a_at	chr6:29222631-29225444 (+) // 98.67 // qA3.3	RIKEN cDNA 2310016C08 gene	2310016C08Rik	3.32	0	1.901	0	0	0	0	0	0	0	0	0
1421032_a_at	chr10:59342340-59359523 (+) // 98.38 // qB4	DnaJ (Hsp40) homolog, subfamily B, member 12	Dnajb12	0	0	1.706	0	0	0	0	0	0	0	0	0
1421273_at	chr14:47896686-47911479 (+) // 99.88 // qC1	suppressor of cytokine signaling 4	Socs4	0	0	-1.975	0	0	0	0	0	0	0	0	0
1421751_a_at	chr2:61549825-61638432 (+) // 98.58 // qC1.3	proteasome (prosome, macropain) 26S subunit, non-ATPase, 14	Psmd14	0	0	1.577	0	0	0	0	0	1.81279	0	0	0
1421846_at	chr5:117807401-117828610 (+) // 95.97 // qF /// chr11:62562532-62564848 (-) // 92.3 // qB2	WD repeat and SOCS box-containing 2	Wsb2	0	0	1.689	0	0	0	0	0	0	0	1.637	1.577
1421955_a_at	chr9:72510153-72597655 (+) // 95.97 // qD	neural precursor cell expressed, developmentally down-regulated gene 4	Nedd4	0	0	0	0	0	0	0	0	0	0	1.647	0
1421962_at	chr4:42963076-42971604 (+) // 98.91 // qA5	DnaJ (Hsp40) homolog, subfamily B, member 5	Dnajb5	0	0	-4.819	0	0	0	0	0	0	0	0	0
1421998_at	chr1:158583747-158604439 (-) // 89.02 // qH1	torsin family 3, member A /// similar to ADIR1	LOC100047963 /// Tor3a	2.844	0	2.519	0	1.618	1.693	0	0	0	0	3.205	0
1422459_a_at	chr7:148068292-148084541 (+) // 96.58 // qF5	proteasome (prosome, macropain) 26S subunit, non-ATPase, 13	Psmd13	0	0	1.71	0	0	1.561	0	0	0	0	0	0
1422579_at	chr1:55144978-55148158 (+) // 97.0 // qC1.2 /// chr18:47271792-47272328 (+) // 66.17 // qC	heat shock protein 1 (chaperonin 10)	Hspe1	0	0	1.981	0	0	0	0	0	2.08103	0	0	0
1422615_at	chr1:39958018-40082117 (+) // 97.14 // qB	mitogen-activated protein kinase kinase kinase kinase 4	Map4k4	0	0	12.79	0	0	0	0	0	0	0	0	0
1422666_at	chr7:20364981-20382158 (-) // 99.26 // qA3	Casitas B-lineage lymphoma c	Cblc	-1.679	0	0	0	0	0	0	0	0	0	0	0
1422712_a_at	chr2:157727259-157728251 (+) // 38.16 // qH1 /// chrX:10237635-10240044 (+) // 92.33 // qA1.1 /// chr17:25397454-25411242 (-) // 97.06 // qA3.3	ubiquitin-conjugating enzyme E2I /// similar to Chain A, Crystal Structure Of Human Rangap1-Ubc9	LOC100043681 /// LOC100044900 /// Ube2i	0	0	0	0	0	0	0	0	0	0	0	1.738
1422779_at	chr8:108777307-108861866 (-) // 97.75 // qD3	sphingomyelin phosphodiesterase 3, neutral	Smpd3	0	0	0	0	0	0	0	0	0	0	0	1.894
1422845_at	chr11:50107968-50139171 (-) // 95.76 // qB1.3	calnexin	Canx	0	0	0	0	0	0	0	0	0	0	2.628	2.305
1422943_a_at	chr5:136363808-136365428 (+) // 95.25 // qG2 /// chr13:45173739-45174540 (-) // 86.63 // qA5	heat shock protein 1	Hspb1	2.509	0	5.548	0	0	0	0	0	6.25866	0	0	0
1422962_a_at	chr17:34335343-34338388 (+) // 96.54 // qB1	proteasome (prosome, macropain) subunit, beta type 8 (large multifunctional peptidase 7)	Psmb8	-2.281	0	-4.766	0	0	0	0	0	0	0	0	0
1423010_at	chr14:61821599-61833364 (+) // 99.93 // qD1	sacsin	Sacs	0	0	2.591	0	0	0	0	0	0	0	0	0
1423151_at	chr16:22857929-22872533 (+) // 96.83 // qB1	DnaJ (Hsp40) homolog, subfamily B, member 11	Dnajb11	0	0	-2.766	0	0	0	0	-1.616	0	0	0	0
1423247_at	chr4:48205849-48292481 (-) // 98.38 // qB1	thioredoxin domain containing 4 (endoplasmic reticulum)	Txndc4	0	0	-1.549	0	0	0	0	0	0	0	0	0
1423248_at	chr9:121628296-121666047 (+) // 99.29 // qF4	natural killer tumor recognition sequence	Nktr	0	0	-1.613	0	0	0	0	-1.651	0	0	0	0
1423290_at	chr9:44188593-44200452 (+) // 98.53 // qA5.2	hypoxia up-regulated 1	Hyou1	0	0	-3.88	0	0	0	0	-1.773	0	0	0	0
1423291_s_at	chr9:44188593-44200452 (+) // 98.53 // qA5.2	hypoxia up-regulated 1	Hyou1	0	0	-2.827	0	0	0	0	-1.654	0	0	0	0
1423304_a_at	chr9:70273234-70351494 (-) // 97.23 // qD	ring finger 111	Rnf111	0	0	0	-1.203	0	0	0	0	0	0	0	0
1423349_at	chr17:87507189-87537106 (+) // 97.39 // qE4	suppressor of cytokine signaling 5	Socs5	0	0	-1.639	0	0	0	0	0	0	0	0	0
1423490_at	chr2:103867989-103901932 (+) // 97.49 // qE2	F-box protein 3	Fbxo3	0	0	0	0	0	0	0	0	0	0	1.535	0
1423517_at	chr5:130293244-130322305 (+) // 91.11 // qG1.3	chaperonin subunit 6a (zeta)	Cct6a	0	0	0	0	0	1.71	0	0	0	0	0	0
1423566_a_at	chr5:150419417-150438861 (-) // 97.62 // qG3	heat shock 105kDa/110kDa protein 1	Hsph1	3.569	0	0	0	0	2.265	0	-2.807	0	0	2.04	0
1423567_a_at	chr2:179771078-179777117 (-) // 92.62 // qH4	proteasome (prosome, macropain) subunit, alpha type 7	Psma7	0	0	2.006	0	0	0	0	0	1.82	0	0	0
1423568_at	chr2:179771078-179777117 (-) // 92.62 // qH4	proteasome (prosome, macropain) subunit, alpha type 7	Psma7	0	0	1.606	0	0	0	0	0	1.81737	0	0	0
1423624_at	chr11:26287192-26371883 (+) // 98.07 // qA3.3	Fanconi anemia, complementation group L /// similar to Fanconi anemia, complementation group L	Fancl /// LOC100044333	0	0	1.603	0	0	0	0	0	0	0	0	0
1423675_at	chr4:98590327-98602234 (+) // 98.97 // qC6	ubiquitin specific peptdiase 1	Usp1	0	0	1.893	0	0	0	0	0	0	0	1.867	0
1423777_at	chr2:30866545-30878164 (+) // 97.8 // qB	ubiquitin specific peptidase 20	Usp20	0	0	3.143	0	0	0	2.05	0	0	0	0	0
1423900_at	chr1:84717770-84758611 (-) // 99.33 // qC5	thyroid hormone receptor interactor 12	Trip12	0	0	-1.564	0	0	0	0	0	0	0	0	0
1423913_at	chr4:116669148-116677017 (+) // 99.8 // qD1	HECT domain containing 3	Hectd3	-1.858	0	0	0	0	0	0	0	0	0	0	0
1424062_at	chr10:70717727-70748001 (-) // 97.26 // qB5.3	ubiquitin-conjugating enzyme E2D 1, UBC4/5 homolog (yeast)	Ube2d1	0	0	1.667	0	0	0	0	0	0	0	0	0
1424079_x_at	chr2:29682903-29699612 (+) // 99.92 // qB	ubiquitin related modifier 1 homolog (S. cerevisiae)	Urm1	0	0	1.973	0	0	0	0	0	0	0	0	0
1424119_at	chr5:116463594-116474449 (-) // 98.57 // qF	protein kinase, AMP-activated, beta 1 non-catalytic subunit	Prkab1	-1.799	0	-1.656	0	0	0	0	0	0	0	-1.657	0
1424136_a_at	chr5:44304390-44305137 (+) // 96.1 // qB3 /// chr12:3931321-3932054 (-) // 91.3 // qA1.1 /// chr17:9614595-9615330 (-) // 93.77 // qA1 /// chr4:118972599-118993106 (-) // 99.35 // qD2.1 /// chr6:128422663-128423421 (-) // 97.14 // qF3	peptidyl prolyl isomerase H /// similar to peptidyl prolyl isomerase H /// predicted gene, EG665989	EG665989 /// LOC433064 /// Ppih	0	0	2.091	0	0	0	2.304	0	0	0	0	0
1424141_at	chr12:52844707-52856091 (-) // 93.93 // qC1	HECT domain containing 1	Hectd1	0	0	0	0	1.555	0	0	0	0	0	0	0
1424147_at	chr12:88607642-88614947 (+) // 99.57 // qD2	AHA1, activator of heat shock protein ATPase homolog 1 (yeast)	Ahsa1	1.606	0	0	0	0	0	0	0	0	0	0	0
1424149_at	chr15:59205795-59433239 (+) // 96.66 // qD1	non-SMC element 2 homolog (MMS21, S. cerevisiae)	Nsmce2	-1.542	0	0	0	0	0	0	0	0	0	0	0
1424358_at	chr14:19405760-19720967 (-) // 91.76 // qA2	ubiquitin-conjugating enzyme E2E 2 (UBC4/5 homolog, yeast)	Ube2e2	1.581	0	1.855	0	0	0	0	0	0	0	0	0
1424369_at	chr2:151541550-151567046 (-) // 83.35 // qG3	proteasome (prosome, macropain) inhibitor subunit 1	Psmf1	0	0	1.878	0	0	0	0	0	0	0	0	0
1424370_s_at	chr2:151541550-151567046 (-) // 83.35 // qG3	proteasome (prosome, macropain) inhibitor subunit 1	Psmf1	0	0	2.134	0	0	0	0	0	0	0	0	0
1424650_at	chr16:35397381-35490959 (-) // 99.89 // qB3	protein disulfide isomerase associated 5	Pdia5	-3.056	0	-1.604	0	0	-2.063	0	0	-1.62038	0	0	0
1424681_a_at	chr10:84776226-84777184 (+) // 91.73 // qC1 /// chr3:108060107-108082871 (+) // 92.13 // qF3 /// chr4:135271642-135272600 (-) // 91.63 // qD3	proteasome (prosome, macropain) subunit, alpha type 5	Psma5	0	0	1.942	0	0	0	0	0	1.69562	0	0	0
1424924_at	chr10:42481464-42550209 (+) // 97.86 // qB2	SEC63-like (S. cerevisiae)	Sec63	0	0	-1.737	0	0	0	0	0	0	0	0	1.532
1424925_at	chr10:42481464-42550209 (+) // 97.86 // qB2	SEC63-like (S. cerevisiae)	Sec63	0	0	-1.539	0	0	0	0	0	0	0	0	0
1425206_a_at	chr5:138188184-138200931 (+) // 57.23 // qG2 /// chr7:66561794-66562954 (+) // 37.3 // qC	Ubiquitin protein ligase E3A	Ube3a	0	0	0	0	0	0	0	0	0	0	1.784	0
1425241_a_at	chr11:79052885-79055963 (-) // 98.66 // qB5	WD repeat and SOCS box-containing 1	Wsb1	0	0	-1.973	0	0	0	0	0	0	0	-2.108	0
1425465_a_at	chr16:22009661-22048371 (+) // 96.06 // qB1	SUMO/sentrin specific peptidase 2	Senp2	0	0	1.702	0	0	0	0	0	0	0	1.512	0
1425466_at	chr16:22009661-22048371 (+) // 96.06 // qB1	SUMO/sentrin specific peptidase 2	Senp2	0	0	0	0	0	0	0	0	0	0	2.039	1.694
1425773_s_at	chr4:148842717-148848608 (-) // 68.02 // qE2	nicotinamide nucleotide adenylyltransferase 1	Nmnat1	0	0	2.122	0	0	0	0	0	0	0	0	0
1425859_a_at	chr3:94837715-94840668 (-) // 92.41 // qF2.1	proteasome (prosome, macropain) 26S subunit, non-ATPase, 4	Psmd4	2.28	0	2.631	0	0	1.694	0	0	1.9262	0	2.123	0
1425964_x_at	chr5:136363885-136365307 (+) // 94.25 // qG2 /// chr13:45173859-45174539 (-) // 93.79 // qA5	heat shock protein 1	Hspb1	3.112	0	8.376	0	0	0	2.607	0	6.09578	0	1.866	0
1425993_a_at	chr5:150419419-150438784 (-) // 99.57 // qG3	heat shock 105kDa/110kDa protein 1	Hsph1	3.393	0	0	0	0	1.719	0	-2.678	0	0	0	0
1426313_at	chr5:32000056-32387323 (+) // 96.94 // qB1	brain and reproductive organ-expressed protein	Bre	0	0	0	0	0	1.579	0	0	0	0	0	0
1426351_at	chr11:41312221-41314422 (+) // 90.8 // qA5 /// chr1:55134678-55143790 (-) // 90.88 // qC1.2	heat shock protein 1 (chaperonin)	Hspd1	1.512	0	1.578	0	0	0	0	0	1.69431	0	0	0
1426354_at	chr14:32064696-32073113 (+) // 97.09 // qB	Brca1 associated protein 1	Bap1	0	0	1.594	0	0	0	0	0	0	0	0	0
1426398_at	chr1:16559426-16609401 (-) // 96.71 // qA3	ubiquitin-conjugating enzyme E2W (putative)	Ube2w	0	0	0	0	0	0	0	0	0	0	1.767	1.716
1426405_at	chr4:109124825-109149280 (-) // 93.9 // qC7	ring finger protein 11	Rnf11	0	0	1.606	0	0	0	0	0	0	0	0	0
1426473_at	chr14:21203861-21208099 (-) // 99.5 // qA3	DnaJ (Hsp40) homolog, subfamily C, member 9	Dnajc9	0	0	2.252	0	0	0	0	0	0	0	0	0
1426482_at	chr7:105851846-105866755 (+) // 99.62 // qE2	protein-kinase, interferon-inducible double stranded RNA dependent inhibitor, repressor of (P58 repressor)	Prkrir	0	0	1.564	0	0	0	0	0	0	0	0	0
1426483_at	chr7:105851846-105866755 (+) // 99.62 // qE2	protein-kinase, interferon-inducible double stranded RNA dependent inhibitor, repressor of (P58 repressor)	Prkrir	1.534	0	1.964	0	0	0	0	0	0	0	0	0
1426515_a_at	chr2:30815922-30823438 (-) // 91.44 // qB	torsin family 1, member A (torsin A)	Tor1a	1.552	0	1.988	0	0	0	0	0	0	0	0	0
1426553_at	chr10:128242609-128254932 (+) // 99.85 // qD3	DnaJ (Hsp40) homolog, subfamily C, member 14	Dnajc14	0	0	0	0	0	0	0	0	0	0	0	1.549
1426593_a_at	chr9:55056757-55072685 (+) // 97.67 // qB	F-box protein 22	Fbxo22	0	0	-1.502	0	0	0	0	0	0	0	0	0
1426605_at	chrX:72662036-72696517 (+) // 71.93 // qA7.3	BRCA1/BRCA2-containing complex, subunit 3	Brcc3	0	0	0	0	0	0	0	0	0	0	0	2.065
1426645_at	chr11:77106948-77109904 (+) // 90.41 // qB5 /// chr3:17908751-17911509 (+) // 89.87 // qA1 /// chr12:111929237-111934605 (-) // 94.36 // qF1	heat shock protein 90, alpha (cytosolic), class A member 1	Hsp90aa1	2.475	0	1.731	0	0	2.16	0	0	2.71522	0	1.686	0
1426798_a_at	chr1:135027920-135036365 (+) // 83.06 // qE4	protein phosphatase 1, regulatory (inhibitor) subunit 15b	Ppp1r15b	1.566	0	0	0	0	0	0	0	0	0	0	0
1426870_at	chr12:60301642-60320439 (-) // 98.13 // qC1	F-box protein 33	Fbxo33	0	0	0	0	0	0	0	-1.661	0	0	0	0
1426871_at	chr12:60301642-60320439 (-) // 98.13 // qC1	F-box protein 33	Fbxo33	0	0	-1.609	0	0	0	0	-2.94	0	0	0	0
1426904_s_at	chr2:80155856-80194204 (+) // 96.89 // qC3	DnaJ (Hsp40) homolog, subfamily C, member 10 /// similar to DnaJ (Hsp40) homolog, subfamily C, member 10	Dnajc10 /// LOC100047007	-1.613	0	0	0	0	0	0	0	0	0	0	0
1427032_at	chr10:62706658-62780630 (+) // 96.72 // qB4	hect domain and RLD 4	Herc4	0	0	-1.518	0	0	0	0	0	0	0	0	0
1427121_at	chr15:3915460-3921982 (-) // 91.79 // qA1	F-box protein 4	Fbxo4	0	0	1.554	0	0	0	0	0	0	0	0	0
1427126_at	chr17:35093375-35094714 (-) // 96.17 // qB1 /// chr17:35106920-35107483 (-) // 41.74 // qB1	heat shock protein 1B	Hspa1b	11.35	0	7.205	0	0	2.344	0	-3.916	0	0	0	0
1427127_x_at	chr17:35093375-35094714 (-) // 96.17 // qB1 /// chr17:35106920-35107483 (-) // 41.74 // qB1	heat shock protein 1B	Hspa1b	10.64	0	6.742	0	0	2.175	0	-3.656	0	3.72071	0	0
1427148_at	chr17:64631338-64658258 (-) // 99.84 // qE1.1	praja 2, RING-H2 motif containing	Pja2	0	0	0	0	0	1.506	0	0	0	0	1.565	2.071
1427163_at	chr17:47066616-47109960 (-) // 99.0 // qC	ubiquitin protein ligase E3 component n-recognin 2	Ubr2	0	0	0	0	0	0	0	-2.069	0	0	0	0
1427189_at	chr9:59239752-59334463 (-) // 95.18 // qB	ariadne ubiquitin-conjugating enzyme E2 binding protein homolog 1 (Drosophila)	Arih1	0	0	0	0	0	0	0	0	0	0	1.838	0
1427345_a_at	chr7:133816383-133819927 (-) // 98.44 // qF3	sulfotransferase family 1A, phenol-preferring, member 1	Sult1a1	0	0	-8.225	0	0	0	0	0	-2.11595	0	0	0
1427464_s_at	chr2:34627796-34631940 (+) // 99.1 // qB	heat shock protein 5	Hspa5	0	0	-2.154	0	0	0	0	0	-1.64987	0	0	0
1427915_s_at	chr1:16632598-16647180 (-) // 95.76 // qA3	transcription elongation factor B (SIII), polypeptide 1 /// similar to elongation factor SIII p15 subunit	LOC100045866 /// Tceb1	0	0	0	0	0	1.528	0	0	0	0	0	0
1428070_at	chr19:6046605-6053718 (+) // 98.5 // qA	synovial apoptosis inhibitor 1, synoviolin	Syvn1	0	0	-1.827	0	0	0	0	0	0	0	0	0
1428194_at	chrX:12748780-12750454 (+) // 95.97 // qA1.1 /// chrX:12768971-12770645 (+) // 95.97 // qA1.1 /// chrX:12758876-12760549 (+) // 95.91 // qA1.1	ubiquitin specific peptidase 9, X chromosome	Usp9x	0	0	0	0	0	0	0	0	0	0	1.538	0
1428309_s_at	chr2:152834625-152841120 (-) // 98.0 // qH1	p53 and DNA damage regulated 1	Pdrg1	0	0	0	0	0	0	0	0	0	0	-1.666	0
1428385_at	chr6:116288044-116359558 (+) // 98.66 // qE3	membrane-associated ring finger (C3HC4) 8	2008-03-08	1.713	0	0	0	0	0	0	0	0	0	0	0
1428592_s_at	chr8:83504624-83519680 (-) // 99.52 // qC2	ubiquitin specific peptidase 38	Usp38	2.259	0	2.695	0	2.301	1.56	0	0	0	0	2.275	0
1428610_at	chr6:114621122-114810962 (+) // 96.51 // qE3 /// chrUn_random:2546772-2584882 (+) // 44.94 //	autophagy-related 7 (yeast)	Atg7	0	0	1.696	0	0	0	0	0	0	0	0	0
1428612_at	chr6:114621122-114810962 (+) // 96.51 // qE3 /// chrUn_random:2546772-2584882 (+) // 44.94 //	autophagy-related 7 (yeast)	Atg7	0	0	1.667	0	0	0	0	0	0	0	1.532	0
1428660_s_at	chr1:158585144-158604487 (-) // 99.95 // qH1	torsin family 3, member A /// similar to ADIR1	LOC100047963 /// Tor3a	4.341	0	4.803	0	0	0	0	0	0	0	4.597	0
1428725_at	chr18:77391690-77394449 (+) // 99.71 // qE3	protein inhibitor of activated STAT 2	Pias2	0	0	-1.596	0	0	0	0	0	0	0	0	0
1428890_at	chr18:46661399-46663385 (-) // 93.54 // qC	fem-1 homolog c (C.elegans)	Fem1c	0	0	0	-1.464	0	0	0	0	0	0	0	0
1428892_at	chr17:29387776-29401068 (-) // 93.57 // qA3.3	peptidylprolyl isomerase (cyclophilin)-like 1 /// similar to peptidylprolyl isomerase-like 1	LOC100047806 /// Ppil1	1.739	0	0	0	0	0	0	0	0	0	0	0
1429121_at	chr2:23365579-23393015 (-) // 99.23 // qA3	speckle-type POZ protein-like	Spopl	0	0	0	0	0	0	0	-1.836	0	0	0	0
1429141_at	chr2:164656215-164658966 (-) // 99.9 // qH3	predicted gene, EG240055 /// neuralized-like 2 (Drosophila)	EG240055 /// Neurl2	0	0	1.734	0	0	0	0	0	0	0	0	0
1429176_at	chr15:41005246-41006971 (+) // 97.13 // qB3.1 /// chr2:32780735-32783552 (-) // 98.85 // qB	leucine rich repeat and sterile alpha motif containing 1	Lrsam1	0	0	0	0	0	0	0	0	0	0	-1.935	0
1429399_at	chr18:21119972-21142251 (+) // 84.07 // qA2 /// chr7:109795479-109796681 (-) // 69.43 // qE3	ring finger protein 125	Rnf125	0	0	0	-1.591	1.591	0	0	0	0	0	1.903	1.58
1429476_s_at	chr8:88062531-88063238 (-) // 63.85 // qC3	DnaJ (Hsp40) homolog, subfamily A, member 2	Dnaja2	0	0	1.507	0	0	0	0	0	0	0	0	0
1429515_at	chr17:47064926-47067383 (-) // 94.8 // qC	ubiquitin protein ligase E3 component n-recognin 2	Ubr2	0	0	-1.6	0	0	0	0	-1.562	0	0	0	-1.719
1429618_at	chr8:91256908-91272685 (+) // 99.79 // qC3	cylindromatosis (turban tumor syndrome)	Cyld	0	0	0	0	0	0	0	0	0	0	-1.578	0
1429776_a_at	chr5:30062534-30084509 (+) // 95.14 // qB1	DnaJ (Hsp40) homolog, subfamily B, member 6	Dnajb6	0	0	0	0	0	0	0	0	0	0	1.517	0
1429832_at	chr5:44304401-44304967 (+) // 43.69 // qB3 /// chr12:3931484-3932047 (-) // 42.29 // qA1.1 /// chr17:9614782-9615330 (-) // 42.22 // qA1 /// chr4:118983361-118993089 (-) // 43.84 // qD2.1 /// chr6:128422850-128423416 (-) // 43.3 // qF3	peptidyl prolyl isomerase H /// predicted gene, EG665989	EG665989 /// Ppih	0	0	1.9	0	0	0	0	0	0	0	0	0
1430021_a_at	chr7:16905811-16973245 (-) // 87.29 // qA2	SUMO1 activating enzyme subunit 1	Sae1	0	0	-2.374	0	0	0	0	0	0	0	0	0
1430228_at	chr1:193397885-193399392 (-) // 99.73 // qH6	denticleless homolog (Drosophila)	Dtl	0	0	0	0	0	0	0	1.696	0	0	0	0
1431030_a_at	chr18:38456334-38461469 (+) // 81.79 // qB3	ring finger protein 14	Rnf14	0	0	0	0	0	2.229	0	0	0	0	1.511	0
1431078_at	chr2:103885968-103896000 (+) // 87.12 // qE2	F-box protein 3	Fbxo3	0	0	0	0	0	0	0	0	0	0	2.833	4.238
1431095_a_at	chr6:57552904-57609719 (+) // 96.18 // qB3	hect domain and RLD 5	Herc5	0	0	0	0	0	1.843	0	0	0	0	0	0
1431255_at	chr8:74948083-74959021 (-) // 94.07 // qB3.3	calreticulin 3	Calr3	0	0	3.344	0	0	0	0	0	0	0	0	0
1431274_a_at	chr18:35113701-35115586 (-) // 99.79 // qB1	heat shock protein 9	Hspa9	0	0	1.908	0	0	0	0	0	0	0	2.005	0
1431285_at	chr16:4886290-4937221 (+) // 97.43 // qA1	mahogunin, ring finger 1	Mgrn1	0	0	0	0	0	0	0	0	0	0	0	1.619
1431316_at	chr2:154959272-154964888 (+) // 60.9 // qH1	itchy, E3 ubiquitin protein ligase	Itch	0	0	-1.672	0	0	0	0	0	0	0	-1.711	0
1431506_s_at	chr11:101985365-101985970 (+) // 98.21 // qD /// chr4:118983918-118993106 (-) // 99.68 // qD2.1	peptidyl prolyl isomerase H /// similar to peptidyl prolyl isomerase H /// similar to Peptidyl-prolyl cis-trans isomerase H (PPIase H) (Rotamase H) /// predicted gene, EG665989 /// Ppih pseudogene	EG665989 /// LOC433064 /// LOC629952 /// LOC666411 /// Ppih	0	0	1.546	0	0	0	0	0	0	0	0	0
1431591_s_at	chr4:155573517-155574906 (-) // 50.32 // qE2 /// chr17:46543871-46544953 (-) // 86.62 // qC	ISG15 ubiquitin-like modifier /// similar to ISG15 ubiquitin-like modifier /// hypothetical protein LOC100038882 /// hypothetical protein LOC100044225	Isg15 /// LOC100038882 /// LOC100044225 /// LOC677168	0	0	-3.763	0	0	0	0	0	0	0	0	0
1431734_a_at	chr3:151847982-151873047 (-) // 99.09 // qH3	DnaJ (Hsp40) homolog, subfamily B, member 4	Dnajb4	2.188	0	0	0	0	0	0	-4.637	0	0	0	0
1431748_a_at	chr11:82620923-82642545 (-) // 99.53 // qC	ring finger and FYVE like domain containing protein	Rffl	0	0	1.615	0	0	0	0	0	0	0	0	0
1431752_a_at	chr2:29682903-29699551 (+) // 95.89 // qB	ubiquitin related modifier 1 homolog (S. cerevisiae)	Urm1	0	0	1.683	0	0	0	0	0	0	0	-1.765	0
1431753_x_at	chr2:29682903-29699551 (+) // 95.89 // qB	ubiquitin related modifier 1 homolog (S. cerevisiae)	Urm1	0	0	1.669	0	0	0	0	0	0	0	0	0
1431864_at	chr5:138053732-138066306 (-) // 99.91 // qG2	F-box protein 24	Fbxo24	0	0	1.93	0	0	0	0	0	0	0	0	0
1432211_a_at	chr9:77943319-77956411 (-) // 99.67 // qE1	f-box protein 9	Fbxo9	0	0	0	0	0	1.522	0	0	0	0	1.692	1.632
1432478_a_at	chr4:128756214-128763127 (+) // 99.14 // qD2.2	ring finger protein 19B	Rnf19b	-2.108	0	0	0	0	0	0	0	0	0	0	0
1432499_a_at	chr4:148702530-148705609 (-) // 96.7 // qE2	ubiquitination factor E4B, UFD2 homolog (S. cerevisiae)	Ube4b	0	0	2.456	0	0	0	0	0	0	0	0	0
1432868_at	chr16:48993597-48994215 (+) // 98.71 // qB5	DAZ interacting protein 3, zinc finger	Dzip3	0	0	-1.642	0	0	0	0	0	0	0	0	0
1433524_at	chr5:121810691-121818586 (+) // 98.25 // qF	expressed sequence AU042671	AU042671	0	0	-1.508	0	0	0	0	0	0	0	0	0
1433664_at	chr9:54997891-55055314 (+) // 97.23 // qB /// chr10:21872677-21874031 (-) // 47.11 // qA3	ubiquitin-conjugating enzyme E2Q (putative) 2	Ube2q2	0	0	0	0	0	0	0	0	0	0	1.616	0
1433767_at	chr12:86259088-86268284 (-) // 99.78 // qD2	RIKEN cDNA 1110018G07 gene	1110018G07Rik	2.268	0	2.347	0	1.6	1.712	0	0	0	0	1.768	0
1433772_at	chr16:75755434-75756233 (-) // 95.91 // qC3.1	stress 70 protein chaperone, microsome-associated, human homolog	Stch	-3.03	0	-1.972	0	0	0	0	0	0	0	-2.605	0
1433806_x_at	chr8:87365987-87366451 (-) // 88.24 // qC3	calreticulin	Calr	0	0	-1.978	0	0	0	0	0	0	0	0	0
1433834_at	chr15:31385653-31388495 (-) // 98.4 // qB2	membrane-associated ring finger (C3HC4) 6	2008-03-06	0	0	0	0	1.768	0	0	0	0	0	0	0
1433887_at	chr14:119379950-119380923 (+) // 88.51 // qE4	DnaJ (Hsp40) homolog, subfamily C, member 3A	Dnajc3a	0	0	-1.796	-1.236	0	0	0	0	0	0	0	0
1433927_at	chr5:150005846-150027010 (+) // 98.48 // qG3	ubiquitin specific peptidase like 1	Uspl1	1.89	0	0	0	0	0	0	-2.548	0	0	1.65	0
1434060_at	chr9:66328666-66356582 (+) // 98.09 // qC	hect (homologous to the E6-AP (UBE3A) carboxyl terminus) domain and RCC1 (CHC1)-like domain (RLD) 1	Herc1	0	0	1.725	0	0	0	0	0	0	0	0	0
1434184_s_at	chr1:40081994-40083155 (+) // 96.99 // qB	mitogen-activated protein kinase kinase kinase kinase 4	Map4k4	0	0	4.327	0	0	0	0	0	0	0	0	0
1434274_at	chr14:103554529-103555715 (-) // 96.42 // qE2.3	MYC binding protein 2	Mycbp2	-1.515	0	0	0	0	0	0	0	0	0	0	0
1434356_a_at	chr3:108082337-108082868 (+) // 83.98 // qF3	proteasome (prosome, macropain) subunit, alpha type 5	Psma5	0	0	1.787	0	0	0	0	0	1.75623	0	0	0
1434412_x_at	chr17:25967578-25967955 (-) // 93.78 // qA3.3	STIP1 homology and U-Box containing protein 1	Stub1	0	0	1.531	0	0	0	0	0	0	0	0	0
1434432_at	chr11:82617321-82617848 (-) // 99.62 // qC	ring finger and FYVE like domain containing protein	Rffl	0	0	0	0	1.911	0	0	0	0	0	0	0
1434443_at	chr2:128436044-128437610 (-) // 87.19 // qF1	anaphase promoting complex subunit 1	Anapc1	0	0	1.619	0	0	0	0	0	0	0	0	0
1434444_s_at	chr2:128436044-128437610 (-) // 87.19 // qF1	anaphase promoting complex subunit 1	Anapc1	0	0	2.757	0	0	0	0	0	0	0	0	0
1434483_at	chr3:120395745-120396528 (+) // 80.5 // qG1 /// chr7:27035969-27037808 (+) // 92.16 // qA3 /// chr5:147546386-147547347 (-) // 99.17 // qG3	ubiquitin specific peptidase 12	Usp12	0	0	-1.573	0	0	0	0	0	0	0	0	0
1434585_at	chr17:6124229-6124844 (+) // 91.52 // qA1	tubby like protein 4	Tulp4	0	0	1.587	0	0	0	0	0	0	0	0	0
1434594_at	chr14:32073568-32076456 (-) // 98.69 // qB	dynein, axonemal, heavy chain 1	Dnahc1	0	0	0	0	0	2.508	0	0	0	0	0	0
1434695_at	chr1:193361342-193362101 (-) // 86.27 // qH6	denticleless homolog (Drosophila)	Dtl	0	0	6.05	0	0	0	0	0	0	0	0	0
1434782_at	chr5:144471190-144483814 (-) // 98.58 // qG2	ubiquitin specific peptidase 42	Usp42	0	0	-1.511	0	0	0	0	0	0	0	0	0
1434834_at	chr11:97256224-97259250 (+) // 99.64 // qD	suppressor of cytokine signaling 7	Socs7	0	0	-1.891	0	0	-2.148	0	0	0	0	0	0
1434839_s_at	chr3:22111035-22115528 (+) // 97.43 // qA3	transducin (beta)-like 1X-linked receptor 1	Tbl1xr1	0	0	1.518	0	0	0	0	0	0	0	0	0
1434879_at	chr10:79146903-79151687 (+) // 97.91 // qC1	cell division cycle 34 homolog (S. cerevisiae) /// similar to Cell division cycle 34 homolog (S. cerevisiae)	Cdc34 /// LOC100046898	0	0	0	0	0	0	0	0	1.64375	0	0	0
1434946_at	chr12:4108254-4109246 (+) // 67.14 // qA1.1	rab and DnaJ domain containing	Rbj	0	0	0	0	0	0	0	0	0	0	-2.339	0
1434958_at	chr14:61833421-61834374 (+) // 98.25 // qD1	sacsin	Sacs	0	0	2.189	0	0	0	0	0	0	0	0	0
1435160_at	chr11:23389731-23397953 (-) // 99.38 // qA3.2	AHA1, activator of heat shock protein ATPase homolog 2 (yeast)	Ahsa2	0	0	0	0	0	0	0	-1.677	0	0	0	0
1435247_at	chr9:103948916-103949501 (-) // 95.28 // qF1	ubiquitin-like modifier activating enzyme 5	Uba5	0	0	-1.629	0	0	0	0	0	0	0	-1.764	-1.539
1435626_a_at	chr8:96916288-96919264 (+) // 93.96 // qC5	homocysteine-inducible, endoplasmic reticulum stress-inducible, ubiquitin-like domain member 1	Herpud1	0	0	0	0	0	0	0	-1.541	0	0	0	0
1435781_at	chr10:118635912-118636980 (-) // 95.52 // qD2	Cullin associated and neddylation disassociated 1	Cand1	0	0	-1.706	0	0	0	0	0	0	0	0	0
1435874_at	chr3:97476102-97477735 (+) // 99.33 // qF2.2	protein kinase, AMP-activated, beta 2 non-catalytic subunit	Prkab2	0	0	0	0	0	0	0	0	0	0	0	-2.064
1435901_at	chr1:89841695-89845158 (-) // 98.5 // qD	ubiquitin specific peptidase 40	Usp40	0	0	3.939	0	0	0	0	0	0	0	0	0
1436006_at	chr5:144664500-144665122 (+) // 94.66 // qG2	eukaryotic translation initiation factor 2 alpha kinase 1	Eif2ak1	0	0	2.409	0	0	0	0	0	0	0	0	0
1436237_at	---	tetratricopeptide repeat domain 9	Ttc9	0	0	1.801	0	0	0	0	0	0	0	0	0
1436256_at	chr18:61872070-61872870 (-) // 98.28 // qE1	GrpE-like 2, mitochondrial	Grpel2	3.762	0	4.742	0	2.095	1.588	0	0	3.34795	0	3.127	0
1436332_at	chr7:31337571-31340462 (+) // 94.47 // qB1	heat shock protein, alpha-crystallin-related, B6	Hspb6	0	0	3.177	0	0	0	1.724	1.649	0	0	0	0
1436366_at	chr1:135028748-135033571 (+) // 99.44 // qE4	protein phosphatase 1, regulatory (inhibitor) subunit 15b	Ppp1r15b	2.284	0	0	0	0	0	0	0	0	0	2.313	0
1436518_at	chr5:74394675-74395352 (-) // 89.05 // qC3.3	Ubiquitin specific peptidase 46	Usp46	0	0	0	0	0	0	0	-3.815	0	0	0	0
1436550_at	chr10:11017146-11017846 (+) // 91.27 // qA1	F-box protein 30	Fbxo30	0	0	0	0	0	0	0	0	0	0	1.63	0
1437007_x_at	---	ubiquitin specific peptidase 39	Usp39	0	0	-1.559	0	0	0	0	0	0	0	0	0
1437077_at	chr8:13255960-13288134 (-) // 91.28 // qA1.1	DCN1, defective in cullin neddylation 1, domain containing 2 (S. cerevisiae)	Dcun1d2	1.682	0	0	0	0	0	0	0	0	0	0	0
1437118_at	chr16:8705031-8716677 (-) // 95.92 // qA1	ubiquitin specific peptidase 7	Usp7	0	0	0	0	0	0	0	0	0	0	1.653	0
1437151_at	chr11:60965286-60966556 (-) // 98.53 // qB2	ubiquitin specific peptidase 22	Usp22	0	0	1.567	0	0	0	0	0	0	0	0	0
1437497_a_at	chr11:77107163-77107786 (+) // 85.28 // qB5 /// chr12:111932427-111933624 (-) // 85.28 // qF1	heat shock protein 90, alpha (cytosolic), class A member 1	Hsp90aa1	2.625	0	1.803	0	0	1.594	0	0	2.59095	0	0	0
1437532_at	chr5:143752571-143755250 (-) // 99.35 // qG2	ring finger protein 216	Rnf216	0	0	0	0	0	0	0	-1.512	0	0	0	0
1437649_x_at	chr9:65914156-65914430 (+) // 80.54 // qC	peptidylprolyl isomerase B	Ppib	0	0	-2.104	0	0	0	0	0	-1.68056	0	0	0
1437660_at	chr9:121643092-121644449 (+) // 91.37 // qF4	natural killer tumor recognition sequence	Nktr	-1.616	0	-1.541	0	0	0	0	0	0	0	0	0
1437714_x_at	---	Ubiquitin specific peptidase 14	Usp14	0	0	1.531	0	0	0	0	0	0	0	0	0
1438039_at	chr12:52898962-52903703 (-) // 97.19 // qC1	HECT domain containing 1	Hectd1	0	0	0	0	0	0	0	0	0	0	0	-2.221
1438040_a_at	chr10:86161159-86166082 (-) // 87.84 // qC1	heat shock protein 90, beta (Grp94), member 1	Hsp90b1	0	0	-1.546	0	0	0	0	0	0	0	1.579	1.635
1438182_x_at	---	Ankyrin repeat and SOCS box-containing protein 6	Asb6	0	0	2.57	0	0	0	0	0	0	0	0	-3.335
1438242_at	chr1:89846451-89875208 (-) // 90.31 // qD	ubiquitin specific peptidase 40	Usp40	0	0	2.549	0	0	0	0	0	0	0	0	0
1438404_at	chr12:26991648-26994972 (-) // 94.55 // qA2	ring finger protein 144A	Rnf144a	0	0	2.292	0	0	0	0	0	0	0	0	0
1438478_a_at	chr3:136591493-136598331 (+) // 93.75 // qG3	protein phosphatase 3, catalytic subunit, alpha isoform	Ppp3ca	0	0	-1.635	0	0	0	0	0	0	0	-1.68	0
1438623_x_at	chr17:36072406-36072709 (-) // 67.48 // qB1	ring-box 1 /// similar to RBX1 protein	LOC100046417 /// Rbx1	0	0	0	0	0	0	0	0	0	0	0	-2.933
1438665_at	chr8:108776404-108777230 (-) // 99.52 // qD3	sphingomyelin phosphodiesterase 3, neutral	Smpd3	-2.539	0	0	0	0	0	0	0	0	0	0	0
1438744_at	chr7:73790437-73791468 (-) // 98.0 // qC	ankyrin repeat and SOCS box-containing protein 7	Asb7	-2.387	0	0	0	0	0	0	0	0	0	0	0
1438902_a_at	chr11:77109319-77109904 (+) // 95.67 // qB5 /// chr3:17910915-17911502 (+) // 94.12 // qA1 /// chr12:111929244-111929830 (-) // 96.19 // qF1	heat shock protein 90, alpha (cytosolic), class A member 1	Hsp90aa1	2.113	0	1.528	0	0	1.501	0	0	3.23492	0	0	0
1438955_x_at	chr14:26519710-26519950 (+) // 76.22 // qA3	peptidylprolyl isomerase F (cyclophilin F)	Ppif	0	0	1.562	0	0	0	0	0	0	0	0	0
1439153_at	chr13:47342319-47343363 (+) // 98.77 // qA5	ring finger protein 144B	Rnf144b	-1.793	0	-4.06	-1.774	0	0	0	0	0	0	-1.779	0
1439323_a_at	chr7:29785214-29788295 (+) // 98.24 // qB1	mitogen-activated protein kinase kinase kinase kinase 1	Map4k1	0	0	0	0	0	0	5.299	0	0	0	0	0
1439377_x_at	chr4:118105506-118106145 (-) // 83.67 // qD2.1	cell division cycle 20 homolog (S. cerevisiae)	Cdc20	0	0	2.3	0	0	0	0	0	0	0	0	0
1439524_at	chr3:151870087-151872160 (-) // 69.97 // qH3	DnaJ (Hsp40) homolog, subfamily B, member 4	Dnajb4	0	0	0	0	0	0	0	0	0	0	-1.616	0
1439974_at	chr4:61975267-61995230 (-) // 99.06 // qB3	cell division cycle 26 /// FK506 binding protein 15	Cdc26 /// Fkbp15	0	0	0	0	0	0	0	0	0	0	0	1.799
1440061_at	chr15:81301980-81302458 (+) // 71.54 // qE1	ring-box 1	Rbx1	0	0	0	0	0	0	-1.611	0	0	0	0	0
1440787_s_at	chr10:110738476-110738786 (+) // 98.08 // qD1	Bardet-Biedl syndrome 10 (human)	Bbs10	0	0	0	0	0	0	0	1.582	0	0	0	0
1441827_x_at	chr12:111929283-111929558 (-) // 76.58 // qF1	heat shock protein 90, alpha (cytosolic), class A member 1	Hsp90aa1	2.287	0	0	0	0	0	0	0	0	0	0	0
1442162_at	chr8:110041958-110043122 (+) // 99.74 // qD3	WW domain containing E3 ubiquitin protein ligase 2	Wwp2	0	0	0	0	0	0	0	-3.19	0	0	0	0
1442182_at	chr3:33954954-33955912 (-) // 99.48 // qA3	DnaJ (Hsp40) homolog, subfamily C, member 19	Dnajc19	0	0	-2.273	0	0	0	0	0	0	0	0	-2.096
1443609_s_at	chr19:6053247-6053717 (+) // 95.81 // qA	synovial apoptosis inhibitor 1, synoviolin	Syvn1	0	0	0	0	0	0	0	-1.598	0	0	0	0
1443954_at	chr6:112613822-112614987 (-) // 95.42 // qE3	RAD18 homolog (S. cerevisiae)	Rad18	0	0	3.564	0	0	0	0	0	0	0	0	0
1444108_at	chr4:59037965-59038443 (+) // 66.85 // qB3	RIKEN cDNA 2010203O07 gene	2010203O07Rik	0	0	-1.682	0	0	0	0	0	0	0	0	0
1444500_at	chr12:88609297-88609913 (+) // 98.24 // qD2	AHA1, activator of heat shock protein ATPase homolog 1 (yeast)	Ahsa1	0	0	1.874	0	0	0	0	0	0	0	0	0
1444774_at	chr7:85967663-85972495 (-) // 68.61 // qD3	de-etiolated homolog 1 (Arabidopsis)	Det1	0	0	3.411	0	0	0	0	0	0	0	0	0
1446209_at	chr1:89856268-89856952 (-) // 99.42 // qD	ubiquitin specific peptidase 40	Usp40	1.961	0	0	0	0	0	0	0	0	0	0	0
1446448_at	chr9:62739357-62740016 (-) // 100.0 // qB	protein inhibitor of activated STAT 1	Pias1	0	0	-1.697	0	0	0	0	0	0	0	0	0
1447122_at	chr1:87974203-87974630 (+) // 81.49 // qC5	Proteasome (prosome, macropain) 26S subunit, non-ATPase, 1	Psmd1	1.715	0	0	0	0	0	0	0	0	0	0	0
1447671_x_at	chr4:147519896-147520180 (-) // 94.72 // qE2	F-box protein 6	Fbxo6	-4.004	0	0	0	0	0	0	0	0	0	0	0
1447793_x_at	chr15:81306543-81306692 (+) // 53.82 // qE1	Ring-box 1	Rbx1	0	0	0	0	0	-1.609	0	0	0	0	0	0
1447883_x_at	chr2:155103393-155103808 (+) // 95.77 // qH1	microtubule-associated protein 1 light chain 3 alpha	Map1lc3a	0	0	1.906	0	0	0	0	0	1.59858	0	0	0
1448050_s_at	chr1:40081152-40081814 (+) // 93.19 // qB	mitogen-activated protein kinase kinase kinase kinase 4	Map4k4	0	0	4.237	0	0	0	0	0	0	0	0	0
1448170_at	chr3:58478905-58496324 (-) // 96.48 // qD	seven in absentia 2	Siah2	1.82	0	0	-1.788	0	0	0	0	0	0	0	0
1448171_at	chr3:58478905-58496324 (-) // 96.48 // qD	seven in absentia 2	Siah2	0	0	0	0	0	0	0	-1.87	0	0	0	0
1448178_a_at	chr3:88101045-88125691 (+) // 97.82 // qF1	chaperonin subunit 3 (gamma)	Cct3	0	0	0	0	0	0	0	0	1.80881	0	0	0
1448184_at	chr2:151368236-151387427 (+) // 92.64 // qG3	FK506 binding protein 1a	Fkbp1a	0	0	0	0	0	0	0	0	1.58852	0	0	0
1448185_at	chr8:96910397-96919266 (+) // 92.63 // qC5	homocysteine-inducible, endoplasmic reticulum stress-inducible, ubiquitin-like domain member 1	Herpud1	0	0	0	0	0	0	0	-1.611	0	0	0	0
1448230_at	chr8:122434711-122481460 (+) // 97.3 // qE1	ubiquitin specific peptidase 10	Usp10	1.663	0	1.519	0	0	0	0	0	0	0	1.583	0
1448231_at	chr17:28535774-28623062 (-) // 92.57 // qA3.3	FK506 binding protein 5	Fkbp5	0	0	4.32	0	0	2.644	0	0	0	0	0	0
1448262_at	chr4:126354873-126386958 (+) // 72.29 // qD2.2	proteasome (prosome, macropain) subunit, beta type 2	Psmb2	0	0	0	0	0	0	0	0	0	0	1.609	0
1448311_at	chr6:124765036-124779502 (-) // 97.65 // qF2	ubiquitin specific peptidase 5 (isopeptidase T)	Usp5	0	0	1.519	0	0	0	0	0	0	0	0	0
1448410_at	chr4:148702524-148800858 (-) // 98.78 // qE2	ubiquitination factor E4B, UFD2 homolog (S. cerevisiae)	Ube4b	0	0	1.55	0	0	0	0	0	0	0	0	0
1448431_at	chr2:30678616-30685815 (-) // 98.09 // qB	ankyrin repeat and SOCS box-containing protein 6	Asb6	0	0	0	0	1.63	0	0	0	0	0	0	0
1448479_at	chr11:98543879-98557292 (+) // 93.72 // qD	proteasome (prosome, macropain) 26S subunit, non-ATPase, 3	Psmd3	0	0	1.515	0	0	0	0	0	0	0	0	0
1448586_at	chr2:3406110-3430064 (-) // 99.66 // qA1	heat shock protein 14	Hspa14	0	0	1.648	0	0	0	0	0	0	0	0	0
1448632_at	chr8:108459625-108462282 (-) // 93.97 // qD3	proteasome (prosome, macropain) subunit, beta type 10	Psmb10	0	0	-1.944	0	0	0	0	0	0	0	0	0
1448724_at	chr9:107198382-107204297 (+) // 96.48 // qF1	cytokine inducible SH2-containing protein	Cish	0	0	-3.016	0	0	0	-3.859	0	0	0	-5.673	0
1448794_s_at	chr5:21263088-21291040 (-) // 99.24 // qA3	DnaJ (Hsp40) homolog, subfamily C, member 2	Dnajc2	0	0	0	0	0	0	0	0	0	0	0	1.613
1448848_at	chr2:30808491-30814533 (+) // 86.22 // qB	torsin family 1, member B	Tor1b	1.721	0	1.596	0	0	0	0	0	0	0	0	0
1448851_a_at	chr2:181255269-181287247 (+) // 88.96 // qH4	DnaJ (Hsp40) homolog, subfamily C, member 5	Dnajc5	0	0	0	0	0	0	0	0	0	0	2.019	0
1449010_at	chr3:40549445-40594370 (+) // 99.07 // qB	heat shock protein 4 like	Hspa4l	2.344	0	3.282	0	-1.503	0	0	0	0	0	0	0
1449109_at	chr10:94874123-94878128 (-) // 95.82 // qC2	suppressor of cytokine signaling 2	Socs2	0	0	0	0	0	0	-2.552	0	0	0	0	0
1449119_at	chr11:59287374-59289563 (-) // 74.99 // qB1.3 /// chr9:108506358-108551716 (-) // 99.72 // qF2	ariadne homolog 2 (Drosophila)	Arih2	0	0	0	0	0	0	0	-2.101	0	0	0	0
1449373_at	chr14:119337153-119380438 (+) // 98.78 // qE4	DnaJ (Hsp40) homolog, subfamily C, member 3A	Dnajc3a	0	0	-1.656	0	0	0	0	0	0	0	1.548	0
1449645_s_at	chr3:88115592-88122400 (+) // 99.8 // qF1	chaperonin subunit 3 (gamma)	Cct3	0	0	0	0	0	1.748	0	0	0	0	0	0
1449733_s_at	chr8:89247837-89248265 (-) // 100.0 // qC3	seven in absentia 1A	Siah1a	0	0	1.604	0	0	0	0	0	0	0	0	0
1449855_s_at	chr14:102053247-102095332 (+) // 88.98 // qE2.3	ubiquitin carboxyl-terminal esterase L3 (ubiquitin thiolesterase) /// ubiquitin carboxyl-terminal esterase L4	Uchl3 /// Uchl4	0	0	1.655	0	0	0	0	0	0	0	0	0
1450037_at	chrX:12648768-12749154 (+) // 98.53 // qA1.1	ubiquitin specific peptidase 9, X chromosome	Usp9x	0	0	0	0	0	0	0	0	0	0	3.19	2.198
1450048_a_at	chr7:87239726-87260194 (-) // 88.59 // qD3	isocitrate dehydrogenase 2 (NADP+), mitochondrial	Idh2	0	0	1.652	0	0	0	0	1.744	0	0	0	0
1450061_at	chr13:98011061-98022995 (+) // 99.68 // qD1	ectodermal-neural cortex 1	Enc1	8.694	0	6.259	0	0	2.352	0	0	0	0	3.915	0
1450129_a_at	chr18:89038237-89063714 (-) // 95.08 // qE4	suppressor of cytokine signaling 6	Socs6	0	0	0	0	0	0	0	0	0	0	1.576	0
1450251_a_at	chr5:74988494-75073873 (-) // 98.17 // qC3.3	ligand of numb-protein X 1	Lnx1	-1.939	0	0	1.449	0	0	0	0	0	0	0	0
1450454_at	chr1:158583747-158604439 (-) // 89.02 // qH1	torsin family 3, member A	Tor3a	2.744	0	3.919	0	0	0	0	0	0	0	3.771	0
1450668_s_at	chr18:47271792-47272328 (+) // 66.17 // qC /// chr1:55144978-55148158 (+) // 97.0 // qC1.2	heat shock protein 1 (chaperonin 10)	Hspe1	0	0	1.599	0	0	0	0	0	2.47465	0	0	0
1450694_at	chr19:7052226-7053993 (-) // 86.78 // qA	FK506 binding protein 2	Fkbp2	0	0	0	0	0	-1.81	0	0	0	0	0	0
1450696_at	chr17:34318925-34324275 (-) // 92.26 // qB1	proteasome (prosome, macropain) subunit, beta type 9 (large multifunctional peptidase 2)	Psmb9	-2.416	0	-1.858	0	0	-1.759	0	0	0	0	0	0
1450739_at	chr3:22047863-22110450 (+) // 94.96 // qA3	transducin (beta)-like 1X-linked receptor 1	Tbl1xr1	0	0	2.895	0	0	0	0	0	0	0	0	0
1450748_at	chr8:108777307-108861866 (-) // 97.75 // qD3	sphingomyelin phosphodiesterase 3, neutral	Smpd3	0	0	0	0	0	0	0	0	0	0	0	5.668
1450911_at	chr9:65908046-65914431 (+) // 82.96 // qC	peptidylprolyl isomerase B	Ppib	0	0	-2.052	0	0	0	0	0	-1.50256	0	0	0
1451158_at	chr1:84717770-84758611 (-) // 99.33 // qC5	thyroid hormone receptor interactor 12	Trip12	0	0	0	0	0	0	0	0	0	0	1.646	0
1451177_at	chr3:151846834-151856839 (-) // 97.91 // qH3	DnaJ (Hsp40) homolog, subfamily B, member 4	Dnajb4	1.722	0	0	0	0	0	0	-1.83	0	0	0	0
1451205_at	chr3:94688014-94690855 (-) // 86.6 // qF2.1	proteasome (prosome, macropain) subunit, beta type 4	Psmb4	0	0	1.648	0	0	0	0	0	1.7613	0	0	0
1451290_at	chr2:155102080-155103808 (+) // 95.04 // qH1	microtubule-associated protein 1 light chain 3 alpha	Map1lc3a	0	0	2.191	0	0	0	0	1.945	0	0	0	-1.964
1451337_at	chr2:151541550-151567046 (-) // 83.35 // qG3	proteasome (prosome, macropain) inhibitor subunit 1	Psmf1	0	0	1.956	0	0	0	0	0	0	0	0	0
1451418_a_at	chr9:96843901-96919315 (-) // 97.15 // qE3.3	splA/ryanodine receptor domain and SOCS box containing 4	Spsb4	0	0	-2.339	0	0	0	0	0	0	0	0	0
1451419_at	chr9:96843901-96919315 (-) // 97.15 // qE3.3	splA/ryanodine receptor domain and SOCS box containing 4	Spsb4	0	0	-2.507	0	0	0	0	0	0	0	0	0
1451485_at	chr11:94152450-94183237 (-) // 94.23 // qD	RIKEN cDNA 3300001P08 gene	3300001P08Rik	0	0	0	0	0	0	-2.01	0	0	0	0	0
1451543_at	chr5:118426741-118459020 (+) // 97.81 // qF	F-box protein 21	Fbxo21	0	0	2.198	0	1.63	0	0	1.585	2.07786	0	2.061	1.996
1451717_s_at	chr16:22009661-22048371 (+) // 96.06 // qB1	SUMO/sentrin specific peptidase 2	Senp2	0	0	0	0	0	0	0	0	0	0	1.552	0
1451746_a_at	chr18:46892086-46901224 (-) // 94.01 // qC	autophagy-related 12 (yeast)	Atg12	0	0	3.203	0	0	0	0	0	0	0	1.696	0
1451747_a_at	chr18:46892086-46901224 (-) // 94.01 // qC	autophagy-related 12 (yeast)	Atg12	0	0	1.828	0	0	0	0	0	0	0	0	0
1451913_a_at	chr9:44188593-44193972 (+) // 89.99 // qA5.2	hypoxia up-regulated 1	Hyou1	0	0	-3.3	0	0	0	0	-2.577	0	0	0	0
1452039_a_at	chr14:32064696-32073113 (+) // 97.09 // qB	Brca1 associated protein 1	Bap1	0	0	0	0	0	-2.169	0	0	0	0	0	0
1452040_a_at	chr6:124780241-124783721 (+) // 99.43 // qF2	cell division cycle associated 3	Cdca3	0	0	6.198	0	0	0	0	0	0	0	0	0
1452047_at	chr1:162133046-162142994 (-) // 96.78 // qH2.1	calcyclin binding protein	Cacybp	1.701	0	0	0	0	0	0	0	0	0	0	0
1452080_a_at	chr13:49588686-49590858 (+) // 91.44 // qA5 /// chr3:35793482-35831761 (-) // 87.02 // qB	DCUN1D1 DCN1, defective in cullin neddylation 1, domain containing 1 (S. cerevisiae)	Dcun1d1	0	0	0	0	0	0	0	0	0	0	1.859	1.719
1452198_at	chr4:40858728-40860390 (-) // 47.33 // qA5 /// chr5:123320672-123350320 (-) // 99.66 // qF	F-box and leucine-rich repeat protein 10	Fbxl10	0	0	2.031	0	0	0	0	0	0	0	0	0
1452262_at	chr18:61874382-61885978 (-) // 99.14 // qE1 /// chr7:26203427-26204854 (-) // 78.56 // qA3	GrpE-like 2, mitochondrial	Grpel2	4.207	0	5.814	0	1.993	1.996	0	0	3.64575	0	3.037	1.59
1452318_a_at	chr17:35093375-35094714 (-) // 96.17 // qB1 /// chr17:35106920-35107483 (-) // 41.74 // qB1	heat shock protein 1B	Hspa1b	9.752	0	6.069	0	0	2	0	-3.071	0	0	0	0
1452328_s_at	chr17:64631338-64658258 (-) // 99.84 // qE1.1	praja 2, RING-H2 motif containing	Pja2	0	0	0	0	0	0	0	0	0	0	1.794	0
1452388_at	chr17:35106303-35108203 (-) // 97.92 // qB1 /// chr17:35093999-35095285 (-) // 65.57 // qB1	heat shock protein 1A	Hspa1a	34.996	0	2.538	0	0	4.516	0	-14.753	0	0	0	0
1452457_a_at	chr5:116464513-116474460 (-) // 80.27 // qF	protein kinase, AMP-activated, beta 1 non-catalytic subunit	Prkab1	-4.164	0	0	0	0	0	0	0	0	0	0	0
1452828_at	chr5:118458634-118460214 (+) // 99.87 // qF	F-box protein 21	Fbxo21	0	0	1.735	0	1.639	0	0	1.52	2.11992	0	1.846	1.849
1452854_at	chr10:42550377-42552122 (+) // 88.71 // qB2	SEC63-like (S. cerevisiae)	Sec63	-1.559	0	-1.91	0	0	0	0	0	0	0	-1.777	0
1452925_a_at	chr19:37281624-37296631 (+) // 98.75 // qC2	membrane-associated ring finger (C3HC4) 5	2008-03-05	0	0	0	0	0	0	0	-1.612	0	0	0	0
1452954_at	chr2:164595428-164598403 (+) // 98.41 // qH3	ubiquitin-conjugating enzyme E2C	Ube2c	0	0	14.3	0	0	0	0	0	0	0	0	0
1453136_at	chr10:11001384-11016882 (+) // 95.52 // qA1	F-box protein 30	Fbxo30	2.177	0	0	0	0	1.698	0	0	0	0	1.964	0
1453137_at	chr10:11001384-11016882 (+) // 95.52 // qA1	F-box protein 30	Fbxo30	0	0	0	0	0	0	0	0	0	0	1.741	0
1453232_at	chr8:74948330-74967677 (-) // 99.51 // qB3.3	calreticulin 3	Calr3	0	0	4.477	0	0	0	0	0	0	0	0	0
1453233_s_at	chr8:74948330-74967677 (-) // 99.51 // qB3.3	calreticulin 3	Calr3	0	0	3.79	0	0	0	0	0	0	0	0	0
1453372_at	chr2:18135379-18136521 (-) // 80.8 // qA3	DnaJ (Hsp40) homolog, subfamily C, member 1	Dnajc1	0	0	-1.578	0	0	0	0	0	0	0	0	0
1453382_at	chr4:140723459-140724467 (+) // 62.94 // qD3	F-box protein 42	Fbxo42	0	0	-2.462	0	0	0	0	0	0	0	0	0
1454034_a_at	chr1:173212088-173218086 (-) // 99.9 // qH3	ubiquitin specific peptidase 21	Usp21	0	0	-1.552	0	0	0	0	0	0	0	0	0
1454616_at	chr12:103996181-104015917 (+) // 98.78 // qE	RIKEN cDNA 5730410I19 gene	5730410I19Rik	0	0	1.619	0	0	0	0	0	0	0	0	0
1454635_at	chr14:103480246-103482075 (-) // 98.81 // qE2.3	F-box and leucine-rich repeat protein 3 /// similar to Fbxl3 protein	Fbxl3 /// LOC100044862	0	0	-1.552	0	0	0	0	0	0	0	0	0
1454721_at	chr12:86259088-86268284 (-) // 99.78 // qD2	RIKEN cDNA 1110018G07 gene	1110018G07Rik	2.605	0	2.161	0	0	2.488	0	0	0	0	2.754	0
1455082_at	chr16:52207514-52208159 (+) // 96.13 // qB5	Casitas B-lineage lymphoma b	Cblb	2.305	0	2.63	0	2.122	0	0	0	0	0	1.897	0
1455142_at	chr14:47912222-47915777 (+) // 98.2 // qC1	suppressor of cytokine signaling 4	Socs4	0	0	-1.836	0	0	0	0	0	0	0	0	0
1455237_at	chr11:118120967-118124598 (-) // 95.41 // qE2	ubiquitin specific peptidase 36	Usp36	0	0	-2.492	0	0	0	0	0	0	0	0	0
1455339_at	chr4:61961375-61973379 (-) // 95.71 // qB3	FK506 binding protein 15	Fkbp15	-2.036	0	0	0	0	0	0	0	0	0	0	0
1455402_at	chr11:97259168-97259856 (+) // 95.42 // qD	suppressor of cytokine signaling 7	Socs7	0	0	-1.61	0	0	0	0	0	0	0	-2.083	-1.674
1455825_s_at	chr5:74992724-74993440 (-) // 99.03 // qC3.3	ligand of numb-protein X 1	Lnx1	-3.095	0	0	1.724	0	0	0	0	0	0	-1.777	0
1456043_at	chr11:60966519-60976444 (-) // 99.88 // qB2	ubiquitin specific peptidase 22	Usp22	0	0	0	0	0	0	0	0	0	0	2.049	0
1456170_x_at	chr8:87365987-87366426 (-) // 94.47 // qC3	calreticulin	Calr	0	0	-1.84	0	0	0	0	0	-1.51948	0	0	0
1456196_x_at	chr2:151387127-151387426 (+) // 82.64 // qG3	FK506 binding protein 1a	Fkbp1a	0	0	0	0	0	0	0	0	1.521	0	0	0
1456359_at	chr13:104995203-104995723 (-) // 93.69 // qD1	peptidylprolyl isomerase domain and WD repeat containing 1	Ppwd1	1.731	0	0	0	0	0	0	0	0	0	0	0
1456527_at	chr13:14320710-14321027 (-) // 43.51 // qA1	HECT, C2 and WW domain containing E3 ubiquitin protein ligase 1	Hecw1	0	0	0	0	0	0	0	3.687	0	0	0	0
1456607_at	chr1:9710011-9711795 (-) // 90.73 // qA2	valosin containing protein (p97)/p47 complex interacting protein 1	Vcpip1	0	0	0	0	0	0	0	0	0	0	1.745	0
1457233_at	chr8:88078085-88078515 (-) // 85.66 // qC3	DnaJ (Hsp40) homolog, subfamily A, member 2	Dnaja2	1.742	0	0	0	0	0	0	0	0	0	0	0
1458311_at	---	ubiquitin specific peptidase 36	Usp36	0	0	0	0	0	0	0	0	0	0	-1.751	0
1458385_at	chr3:40594410-40595557 (+) // 95.8 // qB	heat shock protein 4 like	Hspa4l	2.516	0	2.386	0	0	0	0	0	0	0	0	0
1458469_at	chr16:52052258-52053190 (+) // 98.52 // qB5	Casitas B-lineage lymphoma b	Cblb	2.528	0	2.136	0	0	2.017	0	0	0	0	1.949	0
1459835_s_at	chr4:40680676-40680931 (+) // 98.43 // qA5 /// chrX:109284133-109284377 (+) // 92.16 // qE1	DnaJ (Hsp40) homolog, subfamily A, member 1	Dnaja1	1.79	0	0	0	0	1.597	0	0	0	0	0	0
1459861_s_at	chrX:16777074-16777286 (+) // 88.5 // qA1.2	F-box and leucine-rich repeat protein 10 /// similar to F-box and leucine-rich repeat protein 10	Fbxl10 /// LOC100039668	0	0	2.022	0	0	0	0	0	0	0	0	0
1460179_at	chr4:40669498-40681102 (+) // 99.48 // qA5 /// chr7:148076680-148078140 (+) // 58.11 // qF5 /// chr5:40189342-40190808 (+) // 58.03 // qB3 /// chrX:109276083-109284377 (+) // 85.3 // qE1	DnaJ (Hsp40) homolog, subfamily A, member 1	Dnaja1	1.868	0	0	1.248	0	1.658	0	0	0	0	0	0
1460209_at	chr6:72268669-72295178 (-) // 99.51 // qC1	ubiquitin specific peptidase 39	Usp39	-1.734	0	0	0	0	0	0	0	0	0	0	0
